# Supplementary material for: A Central Role for GRB10 in Regulation of Islet Function in Man
Source: PLoS Genet. 2014 Apr 3;10(4):e1004235. doi: 10.1371/journal.pgen.1004235 (PMC3974640; doi:10.1371/journal.pgen.1004235)
Supplement: Table S1 — (A) Characteristics of cohorts and study details of analysis metrics and methods. (B) Heritability estimates of parameters of insulin secretion and action indices used in the study. (C) Spearman correlations between insulin secretion and action indices for the non-diabetic participants of the Botnia-PPP study. (XLS) [file pgen.1004235.s009.xls]

## Sheet: Tab S1A
Table S1A. Characteristics of cohorts and study details of analysis metrics and methods.
			GWAS: DISCOVERY STAGE 1						DE NOVO GENOTYPING: STAGE 2A REPLICATION					CARDIOMETABOCHIP: STAGE 2B REPLICATION				TRIOS: PARENT-Of-ORIGIN EFFECTS
COHORT INFORMATION	Name		DGI	Amish Family Diabetes Study	Sorbs	HBCS	French obese adults	RISC	Botnia-PPP	METSIM	ULSAM	HAGUENAU	BPS	Botnia-PPP	ULSAM	Ely	DR's EXTRA	Trios from Finland and Sweden	Amish Family Diabetes Study	Kuopio Offspring Study
	Ethnicity		Finnish/Swedish	Old Order Amish/European Descent	German	Finnish	European descent	White European	Finnish	European descent	Swedish	European descent	Finnish	Finnish	Swedish	British	European descent	Finnish, Swedish	European descent	European descent
	Country		Finland/Sweden	United States	Germany	Finland	France	Austria, Denmark, Finland, France, Germany, Greece, The Netherlands, Ireland, Italy, Sweden, Spain, Switzerland, United Kingdom, Serbia, Montenegro	Finland	Finland	Sweden	France	Finland	Finland	Sweden	United Kingdom	Finland	Finland, Sweden	USA	Finland
GLUCOSE MEASUREMENTS	Sample		75g OGTT at 0', 30', 60', 120' (plasma)	75g OGTT at 0', 30', 60', 90', 120'	75g OGTT at 0', 30', 120' (serum)	75 g OGTT at 0', 30', 120' (plasma)	75g OGTT at 0', 30', 60', 90', 120'	75g OGTT at 0', 30', 60', 90', 120'	75 g dextrose OGTT blood at -5', 0', 30', 60', 120' after overnight fast for plasma samples	75 g OGTT at 0', 30', 120' (plasma)	75g OGTT at 0', 30', 60', 90', 120'	75 g OGTT at 0', 30', 120' (plasma)	75 g dextrose OGTT blood at -5', 0', 30', 60', 120' after overnight fast for plasma samples	75 g dextrose OGTT blood at -5', 0', 30', 60', 120' after overnight fast for plasma samples	75g OGTT at 0', 30', 60', 90', 120'	Fasting fresh venous plasma with fluoride taken at 0', 30', 60' and 120'.	75 g dextrose OGTT blood at 0', 30', 60', 120'	75 g dextrose OGTT blood at -5', 0', 30', 60', 120' after overnight fast for plasma samples	75g OGTT at 0', 30', 60', 90', 120'	75 g OGTT (fasting, 30 min, 90 min, 120 min) plasma
	Collection method		12 hour overnight fast	Fasting venous blood collected into sodium heparin tubes, centrifuged at 4°C within 1 hour, plasma frozen and stored at -80°C and thawed immediately before insulin measurement.	Overnight fasting, spinning within 1 hour after collection, then immediate quick-freeze on dry ice before transport, further storage in -80°C freezer	Venous, ≥8 hr overnight fast	Morning after overnight fast	Fresh venous plasma in lithium heparin or sodium fluoride with heparin	Polyethylene catheter in antecubital vein	Morning after overnight fast, blood from antecubital vein	An OGTT was performed where the subjects ingested 75 g glucose dissolved in 300 ml of water, and blood samples from antecubital vein for plasma glucose and insulin were drawn immediately before, and 30, 60, 90, and 120 min after ingestion of glucose.	Morning after overnight fast	Polyethylene catheter in antecubital vein	Polyethylene catheter in antecubital vein	An OGTT was performed where the subjects ingested 75 g glucose dissolved in 300 ml of water, and blood samples from antecubital vein for plasma glucose and insulin were drawn immediately before, and 30, 60, 90, and 120 min after ingestion of glucose.	Fresh venous plasma in lithium heparin or sodium fluoride with heparin	Morning after overnight fast.	Polyethylene catheter in antecubital vein	Morning after overnight fast	Morning after overnight fast
	Assay		Glucose oxidase method (Beckman Glucose Analyzer, Beckman Instruments, Fullerton, CA) and glucose dehydrogenase method (Hemocue, Angelholm, Sweden)	YSI glucose analyzer, Yellow Springs, OH	Hexokinase method (Automated analyser Modular, Roche Diagnostics, Mannheim, Germany).	Vitros Glucose; Ortho-Diagnostics, Johnson&Johnson; Rochester, NY USA	Glucose oxidase colorimetric assay	Glucose oxidase method (Cobas Integra, Roche)	Glucose oxidase method (Beckman Glucose Analyzer, Beckman Instruments)	Enzymatic hexokinase photometric assay (Konelab System Reagents, Thermo Fischer Scientific, Vaasa, Finland)	The glucose dehydrogenase method (Gluc-DH, Merck, Darmstadt, Germany)	Glucose oxidase colorimetric assay	Glucose oxidase method (Beckman Glucose Analyzer, Beckman Instruments)	Glucose oxidase method (Beckman Glucose Analyzer, Beckman Instruments)	The glucose dehydrogenase method (Gluc-DH, Merck, Darmstadt, Germany)	Hexokinase assay	Glucose hexokinase enzymatic assay 340 nm.(Thermo Fisher Scientific Ltd, Vantaa, Finland)	Glucose oxidase method (Beckman Glucose Analyzer, Beckman Instruments)	Glucose oxidase method	Glucose oxidase method
	Reference (PMID)		17463246	18440328, 18805900	n.a.	n.a.	n.a.	14968294	21826484	19223598	12637978	n.a.	21826484	21826484	12637978	17416797	n.a.	21826484	18440328, 18805900	n.a.
INSULIN MEASUREMENTS	Sample		75g OGTT at 0', 30', 60', 120' (serum)	75g OGTT at 0', 30', 60', 90', 120'	75g OGTT at 0', 30', 120' (serum)	75 g OGTT at 0', 30', 120' (plasma)	75g OGTT at 0', 30', 60', 90', 120'	75g OGTT at 0', 30', 60', 90', 120'	75 g dextrose OGTT blood at -5', 0', 30', 60', 120' after overnight fast for serum samples	75 g OGTT at 0', 30', 120' (serum)	75g OGTT at 0', 30', 60', 90', 120'	75 g OGTT at 0', 30', 120' (plasma)	75 g dextrose OGTT blood at -5', 0', 30', 60', 120' after overnight fast for serum samples	75 g dextrose OGTT blood at -5', 0', 30', 60', 120' after overnight fast for serum samples	75g OGTT at 0', 30', 60', 90', 120'	Fasting venous plasma with heparin taken at 0', 30', 60' and 120'.	75 g dextrose OGTT blood at 0', 30', 60', 120'	75 g dextrose OGTT blood at -5', 0', 30', 60', 120' after overnight fast for serum samples	75g OGTT at 0', 30', 60', 90', 120'	75 g OGTT (fasting, 30 min, 90 min, 120 min) plasma
	Collection method		12 hour overnight fast	Fasting venous blood collected into sodium heparin tubes, centrifuged at 4°C within 1 hour, plasma frozen and stored at -80°C and thawed immediately before insulin measurement.	Overnight fasting, spinning within 1 hour after collection, then immediate quick-freeze on dry ice before transport, further storage in -80°C freezer	Venous, ≥8hrs overnight fast	Morning after overnight fast	Fresh venous plasma in lithium heparin or sodium fluoride with heparin	12 hour overnight fast	Morning after overnight fast, blood from antecubital vein	An OGTT was performed where the subjects ingested 75 g glucose dissolved in 300 ml of water, and blood samples from antecubital vein for plasma glucose and insulin were drawn immediately before, and 30, 60, 90, and 120 min after ingestion of glucose.	Morning after overnight fast	12 hour overnight fast	12 hour overnight fast	An OGTT was performed where the subjects ingested 75 g glucose dissolved in 300 ml of water, and blood samples from antecubital vein for plasma glucose and insulin were drawn immediately before, and 30, 60, 90, and 120 min after ingestion of glucose.	Fasting venous blood was immediatelly centrifuged and plasma frozen at -80°C until measurement	Morning after overnight fast	Polyethylene catheter in antecubital vein	Morning after overnight fast	Morning after overnight fast
	Assay		Radioimmunoassay (Pharmacia, Uppsala, Sweden), enzyme linked immunoassay (DAKO Diagnostics Ltd, Cambridgeshire, UK), fluoroimmunometric assay (AutoDelfia, Perkin Elmer Finland, Turku, Finland)	Millipore 125 Iodine Human Insulin RA kit	AutoDELFIA Insulin assay (PerkinElmer Life and Analytical Sciences, Turku, Finland).	Microparticle Enzyme Immunoassay (MEIA) on the Abbot Imx; Abbott Laboratories Diagnostics Division, South Pasadena, CA	Double anti-body radioimmuno-assay	AutoDELFIA Insulin kit, Wallac Oy, Turku, Finland	Fluoroimmunometric assay (AutoDelfia, Perkin Elmer Finland, Turku, Finland)	Immunoassay (ADVIA Centaur Insulin RIA, no. 02230141, Siemens Medical Solutions Diagnostics, Tarrytown, NY)	Enzymatic-immunological assay (Enzymmun, Boehringer Mannheim, Germany) performed in an ES300 automatic analyser (Boehringer Mannheim)	Double anti-body radioimmuno-assay	Radioimmunoassay (Pharmacia, Uppsala, Sweden)	Fluoroimmunometric assay (AutoDelfia, Perkin Elmer Finland, Turku, Finland)	Enzymatic-immunological assay (Enzymmun, Boehringer Mannheim, Germany) performed in an ES300 automatic analyser (Boehringer Mannheim)	Immunometric assay	ELISA as a solid phase two-site enzyme immunoassay and as a microtiter plate assay. (Mercodia AB, Uppslala, Sweden)	Enzyme immunoassay (DAKO)	Immunoassay (ADVIA)	Immunoassay (ADVIA)
	Reference (PMID)		17463246	10834415	18076356	n.a.	n.a.	14968294	21826484	19223598	12637978	n.a.	21826484	21826484	12637978	17416797	n.a.	21826484	10834415	n.a.
SAMPLES	EXCLUSIONS		Diabetic patients, non-Scandinavian	Diabetes, FG ≥ 7 mmol/l	Diabetic patients	FG ≥ 7mmol/L, diabetes treatment	T2D, FG ≥ 7 mmol/l, glycemia at 2hours ≥ 11,1 mmol/L, under hypoglycemic treatment	Diabetic patients	T2D, age < 18	Type 2 diabetes	FG ≥ 7mmol/L, diabetes treatment	Related, T1D or T2D, FG≥7mml/l	Follow-up time > 6 months, T2D, Age < 18, no overlap with DGI.	T2D, age < 18	FG ≥ 7mmol/L, diabetes treatment	Fasting plasma glucose≥7.0 mmol/l and/or 2 hour glucose ≥11.1 mmol/l	Diabetes or fasting plasma glucose>=7.0 mmol/l or two hour glucose >=11.1 mmol/l	Type 2 diabetes, age < 18 years	Diabetic patients	Type 2 diabetes
	Age, years	Males / Females [Mean (SD)]	58.3 (10.2) / 58.9 (9.9)	51.9 (11.7) / 51.2 (11.5)	46.33 (16.46) / 46.86 (15.77)	61.41 (2.75) / 61.55 (3.05)	45.11 (11.78) / 43.98 (12.08)	43.45 (8.47) / 44.56 (8.21)	48.7 (15.5) / 48.9 (15.6)	57.18 (7.07) / –	71.0 (0.6) / –	22.20 (3.91) / 22.14 (3.98)	43.76 (12.33) / 45.05 (12.71)	56.1 (10.7) / 56.4 (10.4)	71.0 (0.6) / –	61.2 (9.2) / 60.5 (9.1)	66.32 (5.45) / 66.34 (5.19)	34.21 (8.48) / 34.45 (8.97)	43.78 (14.47) / 42.82 (14.33)	35.49 (6.19) / 35.50 (6.36)
	BMI, kg/m2	Males / Females [Mean (SD)]	26.8 (3.5) / 26.7 (4.1)	26.4 (3.9) / 28.7 (5.5)	26.68 (3.55) / 26.48 (5.34)	27.56 (4.30) / 27.75 (5.06)	48.28 (8.65) / 47.17 (7.20)	26.56 (3.54) / 24.97 (4.44)	26.7 (3.8) / 25.9 (4.7)	26.82 (3.81) / –	26.0 (3.2) / –	23.08 (3.91) / 22.18 (3.34)	25.96 (3.26) / 25.57 (4.65)	27.1 (3.4) / 27.1 (4.8)	26.0 (3.2) / –	27.2 (3.9) / 27.2 (5.4)	27.18 (3.45) / 27.18 (4.66)	25.59 (3.76) / 24.30 (4.44)	25.98 (3.66) / 27.41 (5.37)	26.70 (4.32) / 25.96 (5.55)
	CIR	N samples with phenotype All (% males / % females)	965 (43.0 / 48.3)	411 (47.9 / 52.1)	792 (40.5/59.5)	1676 (42.7 / 57.3)	252 (19.8 / 80.2)	1276 (45 / 55)	4699 (46.2 / 53.8)	8,705 (100 / 0)	901 (100 / 0)	1199 (47.87 / 52.13)	2077 (47.2 / 52.8)	940 (45.9 / 54.1)	901 (100 / 0)	1365 (47 / 53)	1047 (45.94 / 54.06)	1248 (50.6 / 49.4)	610 (46.7 / 53.3)	330 (45 / 55)
		All [Mean (SD)]	209.2 (209.5)	155 (118)	101.8 (2.13)	179.66 (183.95)	188.50 (171.41)	2471.72 (1874.76)	210.6 (236.1)	176.25 (239.24)	154.6 (120.6)	224.91 (408.60)	150.27 (144.72)	56.2 (10.5)	154.6 (120.6)	277.4 (1041.8)	177.51 (238.43)	156.30 (153.62)	185.34 (275.03)	189.88 (919.38)
		Males / Females [Mean (SD)]	178.6 (176.3) / 204.8 (198.0)	139 (116) / 170 (117)	81.26 (1.95) / 118.71 (2.17)	155.19 (152.32) / 197.86 (202.50)	185.41 (154.70) / 189.27 (175.65)	2781.25 (2080.86) / 2220.54 (1649.27)	191.3 (217.5) / 227.2 (249.8)	176.25 (239.24) / –	154.6 (120.6) / –	153.59 (129.63) / 290.41 (544.17)	125.66 (121.39) / 172. 64 (159.64)	208.9 (193.4) / 247.6 (281.7)	154.6 (120.6) / –	208.9 (325.9) / 337.0 (1389.5)	152.76 (237.23) / 198.55 (237.64)	134.24 (133.23) / 178.93 (169.18)	186.21 (375.53) / 184.57(136.22)	186.61 (165.71) / 192.61 (1237.22)
	ISI	N samples with phenotype All (% males / % females)	999 (40.8 / 46.1)	413 (47.9 / 52.1)	808 (40.3 / 59.7)	1448 (40.6 / 59.4)	258 (19.4 / 80.6)	1052 (45 / 55)	4629 (46.4 / 53.6)	8,698 (100 / 0)	897 (100 / 0)	1110 (47.4 / 52.6)	2102 (46.6 / 53.4)	939 (45.5 / 54.5)	897 (100 / 0)	1230 (47 / 53)	1048 (45.90 / 54.10)	1233 (50.4 / 49.6)	612 (46.9 / 53.1)	325 (45 / 55)
		All [Mean (SD)]	8.4 (5.1)	78 (37)	8.81 (1.38)	228.73 (183.03)	5.75 (15.36)	9.14 (5.27)	9.3 (5.6)	6.91 (4.15)	4.25(2.6)	11.60 (6.09)	9.00 (5.08)	7.3 (3.8)	4.25 (2.6)	6.2 (3.8)	8.03 (4.58)	9.65 (5.22)	5.29 (2.45)	5.89 (2.86)
		Males / Females [Mean (SD)]	9.0 (5.6) / 8.4 (4.9)	86 (39) / 70 (32)	8.92 (1.39) / 8.73 (1.37)	225.96 (150.48) / 230.63 (202.35)	3.53 (3.93) / 6.28 (16.97)	8.57 (5.21) / 9.61 (5.27)	9.1 (5.7) / 9.4 (5.6)	6.91 (4.15) / –	4.25(2.6) / –	12.28 (6.22) / 10.98 (5.90)	8.90 (5.33) / 9.09 (4.85)	7.1 (3.8) / 7.5 (3.9)	4.25 (2.6) / –	5.8 (3.4) / 6.5 (4.1)	7.88 (4.69) / 8.15 (4.49)	9.38 (5.27) / 9.91 (5.15)	5.62 (2.36) / 5.00 (2.49)	5.42 (2.56) / 6.27 (3.04)
	DI	N samples with phenotype All (% males / % females)	995 (40.7 / 45.7)	412 (47.8 / 52.2)	788 (40.5/59.5)	1672 (42.8 / 57.2)	239 (19.7 / 80.3)	1052 (45 / 55)	4607 (46.5 / 53.5)	8,698 (100 / 0)	897 (100 / 0)	1108 (47.4 / 52.6)	2055 (47.2 / 52.8)	936 (45.6 / 54.4)	897 (100 / 0)	1230 (47 / 53)	1047 (45.9 / 54.1)	1215 (50.5 / 49.5)	609 (46.8 / 53.2)	325 (45 / 55)
		All [Mean (SD)]	1469.1 (1611.9)	11398 (10431)	901.9 (2.16)	863.84 (1065.74)	708.52 (1083.23)	16587.31 (6919.72)	1781.9 (23.96.0)	1020.7 (2722.1)	628 (1047)	2460.35 (7212.29)	1197.14 (1250.25)	1491.1 (1800.9)	628 (1047)	2058.5 (18535.9)	1339.93 (2638.74)	1304.80 (1341.42)	985.40 (2348.4)	1046.4 (7215.2)
		Males / Females [Mean (SD)]	1289.6 (1295.8) / 1495.3 (1595.4)	11575 (11288) / 11235 (9602)	725.26 (1.91) / 1046.06 (2.25)	698.60 (941.73) / 987.30 (1134.56)	448.06 (361.77) / 772.27 (1187.44)	17293.62 (7272.42) / 16028.38 (6563.84)	1539.2 (2117.8) / 1992.7 (2595.6)	1020.7 (2722.1) / –	628 (1047) / –	1643.44 (1423.99) / 3195.98 (9796.43)	9.3.64 (970.13) / 1414.83 (1421.30)	1287.3 (1373.7) / 1662.2 (2079.0)	628 (1047) / –	1124.3 (2322.2) / 2873.2 (25250.0)	1019.15 (1552.70) / 1612.54 (3268.10)	1035.75 (1092.29) / 1579.67 (1507.35)	1084.74 (3301.14) / 898.02 (884.89)	915.2 (881.0) / 1153.4 (9700.5)
	Ins30adjBMI	N samples with phenotype All (% males / % females)	914 (48.1 / 54.5)	411 (47.9 / 52.1)	759 (40.3 / 59.7)	1677 (42.6 / 57.4)	253 (19.8 / 80.2)	875 (44 / 56)	4704 (46.1 / 53.9)	8,702 (100 / 0)	901 (100 / 0)	1200 (47.9 / 52.1)	2124 ( 46.6 / 53.4)	943 (45.6 / 54.4)	901 (100 / 0)	1363 (47 / 53)	1048 (45.90 / 54.10)	1264 (50.6 / 49.4)	608 (46.7 / 53.3)	293 (45 / 55)
		All [Mean (SD)]	0.25 (0.17)	0.23 (0.13)	0.19 (1.75)	0.29 (0.19)	0.17 (0.13)	46.68 (10.38)	0.28 (0.16)	0.28 (0.19)	0.26 (0.15)	0.28 (0.18)	0.23 (0.17)	0.3 (0.2)	0.26 (0.15)	0.28 (0.16)	0.23 (0.15)	0.23 (0.17)	0.24 (0.13)	0.27 (0.14)
		Males / Females [Mean (SD)]	0.23 (0.16) / 0.25 (0.17)	0.22 (0.13)/0.24(0.13)	0.172 (1.72) / 0.209 (1.74)	0.27 (0.18) / 0.30 (0.20)	0.18 (0.14) / 0.16 (0.13)	48.76 (9.12) / 45.05 (11.01)	0.28 (0.17) / 0.28 (0.16)	0.28 (0.19) / –	0.26 (0.15) / –	0.24 (0.15) / 0.32 (0.20)	0.21 (0.16) / 0.24 (0.17)	0.3 (0.2) / 0.3 (0.2)	0.26 (0.15) / –	0.28 (0.17) / 0.28 (0.16)	0.22 (0.15) / 0.24 (0.15)	0.21 (0.17) / 0.24 (0.17)	0.24 (0.13) / 0.24 (0.13)	0.26 (0.12) / 0.29 (0.16)
	Increm30	N samples with phenotype All (% males / % females)	1017 (47.6 / 50.8)	411 (47.9 / 52.1)	755 (40.1 / 59.9)	1673 (42.7 / 57.3)	226 (19.9 / 80.1)	1276 (45 / 55)	4684 (46.1 / 53.9)	8,705 (100 / 0)	892 (100 / 0)	1153 (47.4 / 52.6)	2132 ( 46.5 / 53.5)	944 (45.6 / 54.4)	892 (100 / 0)	1366 (46 / 54)	1045 (45.84 / 54.16)	1270 (50.6 / 49.4)	611 (46.8 / 53.2)	330 (45 / 55)
		All [Mean (SD)]	305.1 (249.1)	43.40 (35.76)	35.83 (1.81)	62.07 (44.95)	56.00 (45.56)	42.31 (30.19)	53.02 (35.34)	58.91 (45.79)	26.8 (34.8)	42.50 (29.82)	43.82 (36.73)	61.6 (42.1)	26.8 (34.8)	50.0 (35.1)	44.88 (31.81)	40.11 (34.00)	41.72 (31.09)	47.03 (31.95)
		Males / Females [Mean (SD)]	316.4 (274.9) / 295.7 (224.2)	40.21 (34.14)/ 46.35 (37.03)	34.73 (1.83) / 36.60 (1.80)	59.43 (44.17) / 64.04 (45.45)	61.58 (51.45) / 54.61 (44.02)	45.36 (33.15) / 39.85 (27.33)	56.47 (38.74) / 50.08 (31.86)	58.91 (45.79) / –	26.8 (34.8) / –	39.56 (26.52) / 45.16 (32.31)	43.34 (36.16) / 44.25 (37.23)	65.1 (44.3) / 58.6 (40.0)	26.8 (34.8) / –	51.8 (38.1) / 48.5 (32.3)	45.65 (33.62) / 44.23 (30.20)	41.58 (36.01) / 38.60 (31.77)	40.89 (31.80) / 42.45 (30.48)	50.64 (34.19) /44.03 (29.71)
	Ins30	N samples with phenotype All (% males / % females)	1023 (49.2 / 53.2)	411 (47.9 / 52.1)	756 (40.2 / 59.8)	1680 (42.7 / 57.3)	255 (19.6 / 80.4)	1276 (45 / 55)	4718 (46.1 / 53.9)	8,706 (100 / 0)	901 (100 / 0)	1205 (47.8 / 52.2)	2132 ( 46.5 / 53.5)	945 (45.6 / 54.4)	901 (100 / 0)	1367 (46 / 54)	1048 (45.90 / 54.10)	1274 (50.5 / 49.5)	611 (46.8 / 53.2)	330 (45 / 55)
		All [Mean (SD)]	56.5 (43.3)	54.81 (37.41)	42.23 (1.72)	71.94 (48.75)	65.28 (51.04)	48.03 (31.71)	59.3 (38.2)	67.15 (49.35)	58.9 (37.22)	47.16 (31.33)	49.16 (38.54)	69.3 (44.7)	58.9 (37.22)	59.4 (38.4)	51.68 (34.09)	45.48 (35.80)	52.56 (32.78)	56.56 (34.88)
		Males / Females [Mean (SD)]	57.9 (47.4) / 54.5 (38.9)	51.71 (34.87)/57.67 (39.48)	40.57 (1.75) / 43.38 (1.70)	70.04 (47.84) / 73.35 (49.39)	75.25 (56.24) / 62.84 (49.54)	51.31 (34.63) / 45.38 (28.89)	63.0 (42.3) / 56.1 (34.0)	67.15 (49.35) / –	58.9 (37.22) / –	43.29 (28.03) / 50.71 (33.72)	48.79 (38.19) / 49.49 (38.86)	72.9 (46.4) / 66.3 (43.1)	58.9 (37.22) / –	61.7 (41.4) / 57.5 (35.4)	52.54 (36.08) / 50.95 (32.32)	47.09 (37.95) / 43.84 (33.42)	51.53 (33.24) / 53.46 (32.39)	60.59 (37.40) / 53.20 (32.35)
	AUCIns	N samples with phenotype All (% males / % females)	1013 (47.6 / 50.6)	413 (47.9 / 52.1)	753 (40.2 / 59.8)	1678 (42.7 / 57.3)	256 (19.1 / 80.9)	1040 (45 / 55)	4630 (46.4 / 53.6)	8,699 (100 / 0)	897 (100 / 0)	1115 (47.4 / 52.6)	2114 ( 46.5 / 53.5)	940 (45.4 / 54.6)	897 (100 / 0)	1316 (46 / 54)	1048 (45.90 / 54.10)	1245 (50.28 / 49.72)	612 (46.9 / 53.1)	325 (45 / 55)
		All [Mean (SD)]	30695 (20981)	6423.52 (3989.11)	3779.45 (1.69)	7950.24 (5149.73)	7810.58 (5834.67)	4930.12 (3166.70)	5115.0 (3161.6)	6492.2 (4675.0)	8018 (4491)	4315.68 (2727.76)	5111.14 (3915.14)	6055.2 (3666.0)	8018 (4491)	6975.4 (4414.3)	5258.59 (3361.66)	4527.08 (3456.77)	5836.74 (3412.50)	5967.9 (3647.6)
		Males / Females [Mean (SD)]	30878 (22390) / 30648 (19775)	5492.28 (3297.50)/7281.13 (4368.66)	3424.82 (1.75) / 4028.69 (1.63)	7746.41 (5196.02) / 8049.94 (5113.78)	9965.07 (6781.76) / 7300.58 (5482.64)	5045.22 (3173.15) / 4833.86 (3163.54)	5244.0 (3295.3) / 5003.4 (3037.4)	6492.2 (4675.0) / –	8018 (4491) / –	3796.93 (2305.91) / 4782.29 (2983.71)	5129.88 (3994.37) / 5095.89 (3846.79)	6239.3 (3679.2) / 5901.9 (3651.5)	8018 (4491) / –	7343.0 (4778.4) / 6657.7 (4050.2)	5242.40 (3530.34) / 5272.32 (3214.72)	4653.26 (3539.63) / 4399.48 (3368.95)	5151.32 (2921.67) / 6442.02/3693.48)	6199.2 (3854.0 / 5779.2 (3469.6)
	AUCIns/AUCGluc	N samples with phenotype All (% males / % females)	904 (46.1 / 52.0)	413 (47.9 / 52.1)	753 (40.2 / 59.8)	1673 (42.7 / 57.3)	254 (19.3 / 80.7)	1040 (45 / 55)	4629 (46.4 / 53.6)	8,698 (100 / 0)	897 (100 / 0)	1109 (47.3 / 52.7)	2102 ( 46.6 / 53.4)	939 (45.5 / 54.5)	897 (100 / 0)	1230 (47 / 53)	1048 (45.90 / 54.10)	1233 (50.37 / 49.64)	612 (46.9 / 53.1)	325 (45 / 55)
		All [Mean (SD)]	35.3 (22.5)	6.79 (3.72)	4.61 (1.63)	8.11 (5.03)	8.33 (5.76)	5.92 (3.29)	6.3 (3.7)	7.22 (4.77)	8.33 (4.3)	5.64 (3.39)	5.75 (3.82)	7.4 (4.2)	8.33 (4.3)	8.1 (4.5)	6.13 (3.58)	5.32 (3.58)	6.61 (3.32)	7.12 (3.71)
		Males / Females [Mean (SD)]	34.2 (22.1) / 36.2 (22.8)	5.97 (3.15)/7.56 (4.05)	4.07 (1.68) / 5.01 (1.57)	7.69 (4.98) / 8.42 (5.04)	9.95 (6.05) / 7.94 (5.64)	5.82 (3.30) / 6.01 (3.28)	6.4 (3.8) / 6.3 (3.5)	7.22 (4.77) / –	8.33 (4.3) / –	4.78 (2.88) / 6.42 (3.62)	5.58 (3.86) / 5.90 (3.78)	7.4 (4.2) / 7.3 (4.2)	8.33 (4.3) / –	8.2 (4.9) / 8.1 (4.1)	5.95 (3.72) / 6.29 (3.45)	5.26 (3.73) / 5.38 (3.42)	5.91 (2.90) / 7.22 (3.54)	7.00 (3.85) / 7.22 (3.60)
GENOTYPING	Platform and SNP panel		Affymetrix 500K SNP array	Affymetrix 500K or 1M Chip (Santa Clara, CA); Taqman (Applied Biosystems, Foster City, CA)	500K Affymetrix GeneChip (250K Sty and 250K Nsp arrays, Affymetrix, Inc) and Affymetrix Genome-Wide Human SNP Array 6.0	Illumina Infinum 610K Quad	Illumina Human CNV370-Duo Array	Applied Biosystems	TaqMan SNP genotyping (Applied Biosystems)	iPLEX Sequenom MassARRAY	Illumina Metabochip + Illumina Golden Gate custom assay	TaqMan assay rs933360	TaqMan SNP genotyping (Applied Biosystems)	Illumina Metabochip	Illumina Metabochip + Illumina Golden Gate custom assay	Illumina Metabochip	Illumina Metabochip	TaqMan SNP genotyping assay (Applied Biosystems)	Taqman	Infinium HumanHap 550 k version 3 chips (Illumina, San Diego, CA, USA)
	Genotyping centre		Broad Institute, Cambridge, MA, USA	Division of Endocrinology, Diabetes and Nutrition, University of Maryland School of Medicine	Microarray Core Facility of the Interdisciplinary Centre for Clinical Research, University of Leipzig, Germany and ATLAS Biolabs GmbH, Berlin, Germany	Sanger Center	In house genotyping, CNRS UMR8199	Kbioscience	In-house genotyping	NHGRI	Uppsala SNP Technology Platform, Uppsala University Hospital, Sweden	In house genotyping, CNRS UMR8199	In-house genotyping	Broad Institute, Cambridge, MA, USA	Uppsala SNP Technology Platform, Uppsala University Hospital, Sweden	Cambridge Genomic Services, Department of Pathology, University of Cambridge, UK	Center for Inherited Disease Research, Johns Hopkins University	In-house genotyping	University of Maryland, Baltimore	The Finnish Genome Centre, Helsinki, Finland
	Genotyping calling algorithm		BRLMM	Affymetrix = BRLMM; Taqman = manufacturer's software	BRLMM algorithm (Affymetrix, Inc) for 500K and Birdseed Algorithm for Genome-Wide Human SNP Array 6.0	Illumina Beadstudio	Illumina Beadstation Genotyping Solution	ABI Prism 7000 sequence detection system	ABI Prism 7900 HT Sequence Detection System (Applied Biosystems)	Sequenom MassArray Typer 3.4	GenCall	Applied Biosystems calling system	ABI Prism 7900 HT Sequence Detection System (Applied Biosystems)	GenCall	GenCall	GenCall	BeadStudio version 3.3.7, Gentrain version 1.0	ABI Prism 7900 HT Sequence Detection System (Applied Biosystems)	Applied Biosystems calling system	Sequenom MassARRAY Typer (version 3)
SAMPLE QC	Call rate [filter detail / N individuals excluded]		>95% / none	>0.93	> 0.94	0.95	95% / 31	0.9	0.95	0.9	95% / 13	0.91	0.95	0.95	95% / 13	>0.96 [exclude <0.95 / 0]	≥ 98.15%	0.9822	0.95	0.999
	Heterozygosity [filter detail / N individuals excluded]		Excess high or low heterozygosity, gender discordance.	n.a.	n.a.	n.a.	n.a.	n.a.	n.a.	n.a.	(F-mean(F))/sd(Z) ≥ 5 / 7	n.a.	n.a.	n.a.	(F-mean(F))/sd(Z) ≥ 5 / 7	5,440 heterzygous haploid gentoypes set to missing	n.a.	n.a.	n.a.	n.a.
	Ethnic outliers excluded		Parent-offspring combinations	n.a.	Ethnic outliers; duplicates; gender mismatch; IBS>0.2	n.a.	n.a.	75	n.a.	n.a.	n.a.	0	n.a.	n.a.	n.a.	n.a.	n.a.	n.a.	n.a.	n.a.
	Other exclusions		Pairwise IBD for first degree relatives, excess global IBD	n.a.	n.a.	n.a.	n.a.	n.a.	n.a.	n.a.	n.a.	n.a.	n.a.	n.a.	n.a.	2 individuals without phenotype data	Gender discrepant or unexpected duplicate or no phenotype	n.a.	n.a.	n.a.
	Individuals for analysis		1023	1156	808	1688	258	1031	4883	8698	908	1282	2770	967	908	1602	1170	2190	735	863
SNP QC (prior to imputation)	MAF [filter detail / N SNPs excluded]		< 1% / 66,549	0.01	0.01	>1% / 40	n.a.	0.05	n.a.	0.01	n.a.	n.a.	n.a.	n.a.	n.a.	> 0	> 0	n.a.	n.a.	n.a.
	HWE [filter detail / N SNPs excluded]		10-6 / 5,775	10-6	10-4	>10-6 / 16	10-4 / 416	10-6	10-6	0.001	P>10-5 / 89	n.a.	10-6	10-6	P>10-5 / 89	10-6 / 2,690	P>1x10-6	n.a.	n.a.	n.a.
	Call rate [filter detail / N SNPs excluded]		95% / 34,761	0.95	0.95	>95% / 30	95% / 6,611	0.9	0.95	0.9	90% / 18	n.a.	0.95	0.95	90% / 18	>0.90 / 2,722	0.95 / 0	n.a.	n.a.	n.a.
	Other		3,605 SNPs that map to multiple locations; excess case/control missingness	Mendel checks	n.a.	n.a.	n.a.	n.a.	n.a.	n.a.	n.a.	n.a.	n.a.	n.a.	n.a.	Duplicates check [discordance rate > 3%] / 1770	Cluster Separation score less than 0.2 or which had more than 1 replicate error as defined with the HapMap control samples. Additional hand editing was done for X, Y and Mitochondrial loci.	n.a.	n.a.	n.a.
	SNP number in QC'd dataset		389878	338598	378513	2450306	302173	n.a.	14	n.a.	183250	n.a.	14	129052	183250	149302	123317	n.a.	n.a.	n.a.
IMPUTATION STATS	Imputation software		MACH	MACH	IMPUTE v1.0.0	MACH	IMPUTE (v0.3.2, genotyped SNPs used where available)	MACH2QTL	n.a.	n.a.	n.a.	n.a.	n.a.	n.a.	n.a.	n.a.	n.a.	n.a.	n.a.	n.a.
	Imputation quality metrics		r2hat > 0.3	RSQR >0	n.a.	n.a.	n.a.	n.a	n.a.	n.a.	n.a.	n.a.	n.a	n.a.	n.a.	n.a.	n.a.	n.a.	n.a.	n.a.
	Other SNP QC filters applied?		MAF ≥ 1%	None	n.a.	n.a.	n.a.	MAF ≥ 1%, r2hat ≥ 0.3	n.a.	n.a.	n.a.	n.a.	n.a.	n.a.	n.a.	n.a.	n.a.	n.a.	n.a.	n.a.
DATA ANALYSIS	Number of SNPs in analysis (N imputed)		2322084	2543013	2564022	2450306	2244100	1961018	14	1	14	1	1	129052	183250	149302	123317	1	1	1
	Trait transformation		Untransformed	Natural logarithm	Natural logarithm	Natural logarithm	Natural logarithm	Natural logarithm	Natural logarithm	Natural logarithm	Natural logarithm	Natural logarithm	Natural logarithm	Natural logarithm	Natural logarithm	Natural logarithm	Natural logarithm	Natural logarithm	Natural logarithm	Natural logarithm
	Adjustments		Age, sex, clinical center	Age, sex, family structure, ±BMI	mmscore: estimation of kinship matrix to take account of relatedness	Age and BMI (except for Ins30adjBMI which is only adjusted for age)	Age, BMI, lnISI for CIR	Age, sex, centre (and BMI)	Age, sex, BMI	Age (and BMI)	Age (and BMI)	Age, sex, BMI	Age, sex, BMI	Age, sex, BMI	Age (and BMI)	Various (age/sex, age/sex/BMI, age/sex/ISI)	Age,age2, sex, cohort (+/- BMI); analysed with FIN-D2D 2007, DPS, FUSION stage 2 and METSIM to account for cryptic relatedness	Age, sex, BMI	Age, sex (and BMI)	Age, sex (and BMI)
	Analysis method		Linear regression	Variance components analysis	Linear regression	Linear regression	Linear regression	Linear regression	Linear regression	Linear regression	Linear regression	Linear regression	Linear regression	Linear regression	Linear regression	Linear regression	Mixed model association	Linear regression	Mixed Model	Linear regression
	Software for analysis		PLINK	MMAP	GenABEL, probABEL	Plink & ProbABEL	SNPTEST	STATA 10.0	SPSS	SPSS	STATA, PLINK	SPSS	SPSS	PLINK	STATA, PLINK	PLINK	EMMAX	SPSS, Excel, R	MMAP (in house program developed by Dr. Jeff O'Connell)	SPSS
	Genomic Control Lambda		1.02	1.086	n.a.	0.998135	From 0.988 to 1.012 (computed with gcontrol2)	n.a.	n.a	n.a.	0.98-1.02	n.a.	n.a.	n.a.	0.98-1.02	0.974263	0.941	n.a.	n.a.	n.a.
REFERENCES	Reference cohort (PMID)		17463246	10834415,18440328,18805900	19729412	16251536	19151714	14968294	21826484	19223598	16030278	n.a.	21826484	21826484	16030278	17257284	21186108	21826484	10834415,18440328,18805900	18080106
	Reference GWAS (PMID)		17463246	10834415, 18440328	19584900	21130836	19151714	14968294	n.a.	n.a.	n.a.	n.a.	n.a.	n.a.	n.a.	n.a.	n.a.	n.a.	n.a.	n.a.
	Website		http://www.broad.mit.edu/diabetes	http://medschool.umaryland.edu/endocrinology/amish.asp	n.a.	http://www.thl.fi/en_US/web/en/project?id=23572	n.a.	http://www.egir.org/egirrisc/index.html	http://www.botnia-study.org/en/home/	n.a.	http://www2.pubcare.uu.se/ULSAM/index.htm	n.a.	http://www.botnia-study.org/en/home/	http://www.botnia-study.org/en/home/	http://www2.pubcare.uu.se/ULSAM/index.htm	http://www.mrc-epid.cam.ac.uk/Studies/Ely/	n.a.	http://www.botnia-study.org/en/home/	http://edn.som.umaryland.edu/mmap/index.php	n.a.

## Sheet: Tab S1B
Table S1B. Heritability estimates of parameters of insulin secretion insulin action indices used in the study.
	Botnia (h2)	Amish (h2)
CIR	0.5	0.49
ISI	0.4	0.388
DI	0.46	0.436
Ins30	0.44	0.187
Increm30	0.46	0.181
Ins30adjBMI	0.48	0.207
AUCIns	0.43	0.244
AUCIns/AUCGluc	0.45	0.339
Estimated using SOLAR after adjustment for age, sex, age*sex, age2, BMI.
Botnia aged 16-60.

## Sheet: Tab S1C
Table S1C. Spearman correlations between parameters of insulin secretion and action indices for the non-diabetic participants of the Botnia-PPP study.
		CIR	ISI	DI	Ins30	Increm30	Ins30adjBMI	AUCIns	AUCIns/AUCGluc
CIR	r	1
	N	4700
ISI	r	-0.257	1
	N	4616	4630
DI	r	0.692	0.457	1
	N	4608	4608	4608
Ins30	r	0.605	-0.741	0.018	1
	N	4700	4630	4608	4719
Increm30	r	0.606	-0.683	0.066	0.991	1
	N	4671	4608	4596	4685	4685
Ins30adjBMI	r	0.843	-0.487	0.395	0.864	0.873	1
	N	4693	4621	4603	4705	4681	4705
AUCIns	r	0.495	-0.868	-0.161	0.927	0.898	0.746	1
	N	4613	4626	4604	4631	4608	4618	4631
AUCIns/AUCGluc	r	0.72	-0.745	0.111	0.927	0.907	0.875	0.943	1
	N	4616	4630	4608	4630	4608	4621	4626	4630
