# Supplementary material for: A Central Role for GRB10 in Regulation of Islet Function in Man
Source: PLoS Genet. 2014 Apr 3;10(4):e1004235. doi: 10.1371/journal.pgen.1004235 (PMC3974640; doi:10.1371/journal.pgen.1004235)
Supplement: Table S2 — (A) Association results of selected SNPs from the discovery GWAS, the CardioMetabochip and the de novo replication genotyping. (B) Meta-analysis of GWAS and CardioMetabochip studies: association results with parameters of insulin secretion and insulin action during OGTT for loci previously associated with type 2 diabetes (T2D), 2 hour plasma glucose during OGTT (2hPG), fasting plasma glucose (FGlu), fasting insulin (FIns) and obesity. (XLS) [file pgen.1004235.s010.xls]

## Sheet: Tab S2A
Table S2A. Association results of selected SNPs from the discovery GWAS, the CardioMetabochip and the de novo replication genotyping.
				CIR				AUCIns/AUCGluc				AUCIns				CIR adj ISI				DI				Incr 30				Ins 30 adj BMI				Ins 30				ISI
				Discovery	MetaboChip	Replication	Combined	Discovery	MetaboChip	Replication	Combined	Discovery	MetaboChip	Replication	Combined	Discovery	MetaboChip	Replication	Combined	Discovery	MetaboChip	Replication	Combined	Discovery	MetaboChip	Replication	Combined	Discovery	MetaboChip	Replication	Combined	Discovery	MetaboChip	Replication	Combined	Discovery	MetaboChip	Replication	Combined
SNP	Nearest gene	Alleles (effect/other) *	Max N	5318	5513	15209	26037	4213	5378	15135	24717	4324	5464	15156	24935	4789	5375	15086	25247	5130	5375	15086	25588	4447	5500	15206	25144	4409	5517	13018	22935	4483	5519	15273	25266	4768	5378	15136	24473
Identified in the present study
rs933360	GRB10	A/G	Effect (SE)	-0.090 (0.022)	-0.073 (0.020)	-0.036 (0.011)	-0.051 (0.0086)	-0.076 (0.025)	-0.088 (0.020)	-0.088 (0.010)	-0.043 (0.0087)	-0.055 (0.024)	-0.085 (0.020)	-0.024 (0.011)	-0.039 (0.0087)	-0.081 (0.023)	-0.063 (0.020)	-0.034 (0.011)	-0.046 (0.0087)	-0.069 (0.022)	-0.038 (0.020)	-0.024 (0.011)	-0.034 (0.0087)	-0.070 (0.024)	-0.095 (0.020)	-0.035 (0.011)	-0.051 (0.0087)	-0.084 (0.024)	-0.089 (0.020)	-0.038 (0.011)	-0.055 (0.0090)	-0.079 (0.024)	-0.089 (0.020)	-0.089 (0.011)	-0.033 (0.0087)	0.044 (0.025)	0.054 (0.020)	0.015 (0.011)	0.026 (0.0088)
			P	3.89e-05	0.00025	0.00076	3.14e-09	0.002	1.77e-05	0.016	8.13e-07	0.023	2.71e-05	0.024	7.05e-06	0.00046	0.0018	0.0014	1.29e-07	0.0016	0.058	0.023	9.72e-05	0.0032	2.15e-06	0.0011	5.24e-09	0.00048	1.05e-05	0.00051	1.08e-09	0.00086	1.05e-05	0.41	0.00014	0.073	0.0076	0.16	0.0031
Previously reported
rs10830963	MTNR1B	G/C	Effect (SE)	-0.18 (0.023)	-0.17 (0.021)	-	-0.17 (0.016)	-0.052 (0.026)	-0.061 (0.022)	-	-0.057 (0.017)	-0.0068 (0.026)	-0.029 (0.022)	-	-0.020 (0.017)	-0.19 (0.025)	-0.18 (0.022)	-	-0.19 (0.016)	-0.19 (0.023)	-0.18 (0.022)	-	-0.19 (0.016)	-0.073 (0.025)	-0.10 (0.021)	-	-0.089 (0.016)	-0.12 (0.025)	-0.13 (0.021)	-	-0.12 (0.016)	-0.076 (0.025)	-0.091 (0.021)	-	-0.085 (0.016)	-0.016 (0.025)	-0.024 (0.022)	-	-0.021 (0.016)
			P	1.26e-14	7.12e-15		6.71e-28	0.046	0.0052		0.00062	0.79	0.17		0.23	4.73e-14	1.22e-17		4.13e-30	8.14e-17	1.5e-16		1.04e-31	0.0035	1.87e-06		3.38e-08	4.51e-06	1.1e-09		2.68e-14	0.0025	2.11e-05		2.04e-07	0.53	0.26		0.21
rs742642	CDKAL1	A/G	Effect (SE)	-0.16 (0.028)	-0.092 (0.029)	-	-0.13 (0.020)	-0.090 (0.032)	-0.064 (0.029)	-	-0.076 (0.022)	-0.058 (0.032)	-0.064 (0.029)	-	-0.062 (0.022)	-0.14 (0.030)	-0.081 (0.029)	-	-0.11 (0.021)	-0.15 (0.029)	-0.060 (0.029)	-	-0.10 (0.020)	-0.11 (0.031)	-0.12 (0.029)	-	-0.12 (0.021)	-0.15 (0.031)	-0.12 (0.029)	-	-0.13 (0.021)	-0.13 (0.031)	-0.12 (0.029)	-	-0.12 (0.021)	0.030 (0.034)	0.038 (0.029)	-	0.035 (0.022)
			P	8.48e-09	0.0014		2.29e-10	0.0051	0.031		0.0005	0.068	0.028		0.0043	1.84e-06	0.0053		1.05e-07	2.88e-07	0.04		3.34e-07	0.00028	4.29e-05		4.58e-08	3.27e-06	2.71e-05		4.38e-10	4.73e-05	4.04e-05		7.69e-09	0.37	0.2		0.12
rs12549902	ANK1	A/G	Effect (SE)	-0.098 (0.020)	-0.061 (0.020)	0.0069 (0.016)	-0.060 (0.010)	-0.11 (0.022)	-0.047 (0.020)	-0.015 (0.015)	-0.036 (0.011)	-0.087 (0.022)	-0.036 (0.020)	-0.025 (0.016)	-0.026 (0.011)	-0.088 (0.021)	-0.051 (0.020)	0.016 (0.016)	-0.050 (0.011)	-0.056 (0.020)	-0.030 (0.020)	0.033 (0.016)	-0.042 (0.011)	-0.10 (0.022)	-0.038 (0.020)	-0.023 (0.016)	-0.042 (0.011)	-0.11 (0.022)	-0.058 (0.020)	-0.023 (0.015)	-0.055 (0.011)	-0.099 (0.022)	-0.042 (0.020)	-0.028 (0.016)	-0.045 (0.011)	0.066 (0.021)	0.033 (0.020)	-0.028 (0.016)	0.018 (0.011)
			P	7.95e-07	0.0021	0.024	1.01e-08	2.65e-06	0.022	0.85	0.00083	9.15e-05	0.076	0.53	0.016	2.67e-05	0.01	0.093	3.42e-06	0.0049	0.13	0.0092	5.98e-05	2.05e-06	0.055	0.5	0.00012	2.06e-07	0.0036	0.11	2.19e-07	5.19e-06	0.035	0.23	2.66e-05	0.0016	0.1	0.23	0.099
rs11187144	HHEX	T/C	Effect (SE)	-0.12 (0.021)	-	-	-0.12 (0.021)	-0.078 (0.023)	-	-	-0.078 (0.023)	-0.066 (0.023)	-	-	-0.066 (0.023)	-0.12 (0.022)	-	-	-0.12 (0.022)	-0.099 (0.021)	-	-	-0.099 (0.021)	-0.089 (0.022)	-	-	-0.089 (0.022)	-0.095 (0.022)	-	-	-0.095 (0.022)	-0.079 (0.022)	-	-	-0.079 (0.022)	0.030 (0.022)	-	-	0.030 (0.022)
			P	2.75e-08			2.75e-08	0.00065			0.00065	0.0036			0.0036	3.29e-08			3.29e-08	3.05e-06			3.05e-06	5.33e-05			5.33e-05	2.29e-05			2.29e-05	0.00035			0.00035	0.18			0.18
rs11112613	C12orf75	A/G	Effect (SE)	-0.15 (0.029)	-	-	-0.15 (0.029)	-0.12 (0.033)	-	-	-0.12 (0.033)	-0.086 (0.032)	-	-	-0.086 (0.032)	-0.15 (0.031)	-	-	-0.15 (0.031)	-0.12 (0.030)	-	-	-0.12 (0.030)	-0.071 (0.032)	-	-	-0.071 (0.032)	-0.11 (0.032)	-	-	-0.11 (0.032)	-0.084 (0.032)	-	-	-0.084 (0.032)	0.059 (0.031)	-	-	0.059 (0.031)
			P	5.52e-07			5.51e-07	0.0002			0.0002	0.0074			0.0074	6.8e-07			6.81e-07	5.22e-05			5.22e-05	0.026			0.026	0.0006			0.0006	0.0084			0.0084	0.057			0.057
rs1124807	WWOX	C/T	Effect (SE)	-0.15 (0.037)	-	-	-0.15 (0.037)	-0.11 (0.041)	-	-	-0.11 (0.041)	-0.078 (0.041)	-	-	-0.078 (0.041)	-0.15 (0.041)	-	-	-0.15 (0.041)	-0.13 (0.038)	-	-	-0.13 (0.038)	-0.098 (0.039)	-	-	-0.098 (0.039)	-0.13 (0.039)	-	-	-0.13 (0.039)	-0.091 (0.040)	-	-	-0.091 (0.040)	0.035 (0.040)	-	-	0.035 (0.040)
			P	7.42e-05			7.42e-05	0.0066			0.0066	0.057			0.057	0.00036			0.00036	0.0008			0.0008	0.013			0.013	0.00088			0.00088	0.021			0.021	0.38			0.38
rs7164359	C2CD4A/B	C/G	Effect (SE)	-0.10 (0.024)	-0.025 (0.031)	-0.030 (0.017)	-0.050 (0.013)	-0.019 (0.026)	-0.0016 (0.031)	-8.80E-05 (0.017)	-0.0051 (0.013)	0.0015 (0.025)	-0.0081 (0.031)	-0.0079 (0.017)	-0.0055 (0.013)	-0.12 (0.025)	-0.014 (0.031)	-0.017 (0.017)	-0.044 (0.013)	-0.10 (0.023)	-0.0030 (0.031)	0.0070 (0.017)	-0.027 (0.013)	-0.053 (0.025)	-0.024 (0.031)	-0.017 (0.017)	-0.028 (0.013)	-0.083 (0.025)	-0.032 (0.031)	-0.012 (0.017)	-0.033 (0.013)	-0.069 (0.025)	-0.032 (0.031)	-0.028 (0.017)	-0.040 (0.013)	-0.0051 (0.027)	0.027 (0.031)	-0.028 (0.017)	-0.013 (0.013)
			P	1.62e-05	0.42	0.082	8.55e-05	0.45	0.96	1	0.69	0.95	0.8	0.64	0.67	1.24e-06	0.66	0.34	0.00062	8.3e-06	0.92	0.69	0.031	0.03	0.43	0.34	0.029	0.00092	0.3	0.49	0.0084	0.0049	0.3	0.1	0.0019	0.85	0.38	0.1	0.32
rs10803795	SCN2A	G/A	Effect (SE)	-0.22 (0.055)	-0.031 (0.028)	-0.071 (0.039)	-0.071 (0.021)	-0.24 (0.059)	-0.038 (0.029)	-0.066 (0.038)	-0.073 (0.021)	-0.20 (0.059)	-0.026 (0.028)	-0.064 (0.038)	-0.061 (0.021)	-0.22 (0.058)	-0.031 (0.029)	-0.044 (0.039)	-0.062 (0.021)	-0.15 (0.056)	-0.021 (0.029)	-0.028 (0.039)	-0.042 (0.021)	-0.25 (0.058)	-0.0086 (0.028)	-0.057 (0.039)	-0.055 (0.021)	-0.29 (0.058)	-0.025 (0.028)	-0.067 (0.038)	-0.074 (0.021)	-0.27 (0.058)	-0.014 (0.028)	0.039 (0.039)	-0.032 (0.021)	0.15 (0.058)	0.019 (0.029)	0.013 (0.039)	0.034 (0.021)
			P	5.18e-05	0.27	0.071	0.00082	5.84e-05	0.19	0.082	0.00065	0.00051	0.36	0.097	0.0042	9.77e-05	0.28	0.26	0.004	0.0057	0.47	0.48	0.047	1.22e-05	0.76	0.15	0.009	3.97e-07	0.38	0.078	0.00049	4.17e-06	0.61	0.31	0.13	0.011	0.51	0.74	0.11
rs1859826	KCNJ2	T/C	Effect (SE)	-0.095 (0.023)	-0.043 (0.026)	-0.0058 (0.017)	-0.040 (0.012)	-0.038 (0.026)	-0.023 (0.026)	-0.0095 (0.017)	-0.012 (0.012)	-0.0056 (0.026)	-0.013 (0.026)	-0.026 (0.017)	0.0013 (0.012)	-0.11 (0.025)	-0.036 (0.026)	-0.0041 (0.018)	-0.041 (0.013)	-0.098 (0.023)	-0.038 (0.026)	0.0089 (0.018)	-0.050 (0.012)	-0.011 (0.025)	-0.032 (0.026)	-0.012 (0.018)	-0.0079 (0.013)	-0.057 (0.025)	-0.024 (0.026)	-0.013 (0.017)	-0.013 (0.012)	-0.021 (0.025)	-0.027 (0.026)	-0.011 (0.017)	-0.017 (0.012)	-0.014 (0.025)	-0.0071 (0.026)	0.012 (0.017)	-0.017 (0.012)
			P	4.47e-05	0.092	0.61	0.00096	0.15	0.38	0.85	0.33	0.83	0.62	0.54	0.92	1.04e-05	0.16	0.6	0.001	2.74e-05	0.14	0.1	5.09e-05	0.67	0.21	0.78	0.53	0.025	0.36	0.49	0.3	0.41	0.29	0.5	0.16	0.57	0.78	0.2	0.18
rs11253130	UCN3	C/G	Effect (SE)	-0.074 (0.023)	-0.027 (0.021)	-0.035 (0.057)	-0.047 (0.015)	-0.11 (0.025)	-0.0023 (0.021)	-0.015 (0.057)	-0.044 (0.016)	-0.10 (0.025)	0.0060 (0.021)	-0.015 (0.057)	-0.037 (0.016)	-0.084 (0.025)	-0.030 (0.021)	-0.027 (0.057)	-0.051 (0.015)	-0.044 (0.023)	-0.032 (0.021)	0.0028 (0.056)	-0.034 (0.015)	-0.10 (0.024)	-0.0058 (0.021)	-0.012 (0.058)	-0.045 (0.015)	-0.12 (0.025)	-0.017 (0.021)	-0.029 (0.057)	-0.058 (0.015)	-0.097 (0.024)	-0.0076 (0.021)	-0.048 (0.057)	-0.046 (0.015)	0.098 (0.025)	-0.012 (0.021)	0.054 (0.057)	0.036 (0.015)
			P	0.0013	0.2	0.54	0.0016	2.41e-05	0.92	0.79	0.0055	4.32e-05	0.78	0.8	0.016	0.00063	0.16	0.64	0.00099	0.059	0.13	0.96	0.022	1.7e-05	0.78	0.84	0.0031	1.51e-06	0.42	0.61	0.00018	6.48e-05	0.72	0.4	0.0027	7.09e-05	0.57	0.34	0.019
rs12719039	IKZF1	C/T	Effect (SE)	-0.059 (0.023)	-0.038 (0.020)	-0.0058 (0.016)	-0.028 (0.011)	-0.12 (0.025)	-0.057 (0.021)	-0.0095 (0.015)	-0.045 (0.011)	-0.12 (0.024)	-0.057 (0.020)	-0.026 (0.016)	-0.055 (0.011)	-0.040 (0.024)	-0.032 (0.020)	-0.0041 (0.016)	-0.020 (0.011)	-0.0077 (0.023)	-0.0082 (0.020)	0.0089 (0.016)	1.80E-05 (0.011)	-0.080 (0.024)	-0.053 (0.020)	-0.012 (0.016)	-0.039 (0.011)	-0.082 (0.024)	-0.056 (0.020)	-0.013 (0.015)	-0.040 (0.011)	-0.068 (0.024)	-0.057 (0.020)	-0.0026 (0.016)	-0.033 (0.011)	0.099 (0.024)	0.052 (0.020)	0.012 (0.016)	0.042 (0.011)
			P	0.0093	0.056	0.72	0.011	2.04e-06	0.0053	0.54	4.86e-05	6.26e-07	0.005	0.094	7.15e-07	0.097	0.12	0.8	0.072	0.74	0.68	0.58	1	0.00075	0.0082	0.44	0.00037	0.00062	0.0054	0.41	0.00027	0.0045	0.0049	0.87	0.0031	3.59e-05	0.011	0.44	0.00013
rs10026939	TENM3	T/C	Effect (SE)	-0.098 (0.026)	-0.0066 (0.047)	-0.073 (0.019)	-0.036 (0.015)	-0.12 (0.028)	-0.028 (0.048)	-0.088 (0.019)	-0.035 (0.015)	-0.096 (0.028)	-0.037 (0.047)	-0.085 (0.019)	-0.030 (0.015)	-0.12 (0.028)	0.013 (0.048)	-0.063 (0.020)	-0.036 (0.015)	-0.095 (0.026)	0.027 (0.048)	-0.038 (0.020)	-0.035 (0.015)	-0.098 (0.028)	-0.0082 (0.047)	-0.095 (0.020)	-0.031 (0.015)	-0.11 (0.028)	-0.013 (0.047)	-0.089 (0.019)	-0.035 (0.015)	-0.10 (0.028)	-0.017 (0.047)	0.015 (0.019)	-0.023 (0.015)	0.058 (0.028)	0.022 (0.047)	0.054 (0.019)	0.026 (0.015)
			P	0.00018	0.89	0.72	0.015	2.27e-05	0.57	0.93	0.019	0.00069	0.42	0.93	0.046	3.61e-05	0.79	0.82	0.019	0.00032	0.58	0.55	0.02	0.00038	0.86	0.93	0.038	4.29e-05	0.79	0.88	0.017	0.00022	0.72	0.45	0.12	0.036	0.64	0.56	0.083
rs4761638	TMCC3	A/G	Effect (SE)	0.051 (0.024)	-	-	0.051 (0.024)	-0.021 (0.026)	-	-	-0.021 (0.026)	-0.057 (0.026)	-	-	-0.057 (0.026)	0.077 (0.025)	-	-	0.077 (0.025)	0.11 (0.024)	-	-	0.11 (0.024)	0.0093 (0.025)	-	-	0.0093 (0.025)	0.021 (0.025)	-	-	0.021 (0.025)	0.0079 (0.025)	-	-	0.0079 (0.025)	0.065 (0.025)	-	-	0.065 (0.025)
			P	0.034			0.034	0.42			0.42	0.026			0.026	0.0021			0.0021	2.98e-06			2.98e-06	0.71			0.71	0.4			0.4	0.75			0.75	0.0093			0.0093
rs7505939	PTPRM	C/T	Effect (SE)	-0.090 (0.026)	0.019 (0.027)	-0.030 (0.020)	-0.025 (0.014)	-0.038 (0.030)	-0.0049 (0.027)	-8.80E-05 (0.020)	-0.027 (0.014)	-0.0034 (0.029)	-0.015 (0.027)	-0.0079 (0.020)	-0.014 (0.014)	-0.12 (0.028)	0.026 (0.027)	-0.017 (0.021)	-0.021 (0.014)	-0.11 (0.026)	0.033 (0.027)	0.0070 (0.021)	-0.013 (0.014)	-0.0082 (0.028)	-0.022 (0.027)	-0.017 (0.021)	-0.027 (0.014)	-0.052 (0.028)	-0.0045 (0.027)	-0.012 (0.020)	-0.029 (0.014)	-0.018 (0.029)	-0.016 (0.027)	0.027 (0.020)	0.0041 (0.014)	-0.041 (0.030)	0.019 (0.027)	-0.028 (0.020)	0.012 (0.014)
			P	0.00051	0.47	0.65	0.074	0.2	0.86	0.092	0.057	0.91	0.57	0.34	0.31	9.58e-06	0.34	0.67	0.14	1.12e-05	0.23	0.26	0.34	0.77	0.41	0.048	0.053	0.067	0.87	0.12	0.039	0.53	0.56	0.19	0.77	0.17	0.48	0.11	0.39
rs11231749	PRDX5	T/C	Effect (SE)	-0.095 (0.022)	0.031 (0.025)	0.0069 (0.017)	-0.021 (0.012)	-0.065 (0.025)	0.050 (0.026)	-0.015 (0.017)	-0.013 (0.012)	-0.030 (0.024)	0.039 (0.026)	-0.025 (0.017)	-0.0056 (0.012)	-0.090 (0.024)	0.028 (0.025)	0.016 (0.017)	-0.022 (0.012)	-0.092 (0.022)	0.014 (0.025)	0.033 (0.017)	-0.029 (0.012)	-0.056 (0.024)	0.0042 (0.025)	-0.023 (0.017)	-0.011 (0.012)	-0.094 (0.024)	0.024 (0.025)	-0.023 (0.017)	-0.025 (0.012)	-0.081 (0.024)	0.019 (0.025)	-0.028 (0.017)	-0.024 (0.012)	0.00089 (0.024)	-0.028 (0.026)	-0.028 (0.017)	-0.013 (0.012)
			P	1.91e-05	0.21	0.91	0.078	0.0081	0.053	0.34	0.27	0.21	0.13	0.45	0.65	0.00015	0.27	0.59	0.071	4.09e-05	0.58	0.51	0.017	0.018	0.86	0.77	0.35	8.31e-05	0.33	0.44	0.039	0.00062	0.44	0.4	0.05	0.97	0.27	0.4	0.27
rs13285079	FRMD3	T/C	Effect (SE)	-0.083 (0.064)	-	-	-0.083 (0.064)	-0.24 (0.068)	-	-	-0.24 (0.068)	-0.26 (0.067)	-	-	-0.26 (0.067)	-0.00077 (0.067)	-	-	-0.00077 (0.067)	0.090 (0.064)	-	-	0.090 (0.064)	-0.19 (0.067)	-	-	-0.19 (0.067)	-0.20 (0.067)	-	-	-0.20 (0.067)	-0.20 (0.069)	-	-	-0.20 (0.069)	0.35 (0.067)	-	-	0.35 (0.067)
			P	0.19			0.19	0.00036			0.00036	9.79e-05			9.79e-05	0.99			0.99	0.16			0.16	0.0036			0.0036	0.0035			0.0035	0.0034			0.0034	2.46e-07			2.46e-07
rs11174220	FAM19A2	T/A	Effect (SE)	-0.12 (0.028)	0.011 (0.020)	0.0069 (0.017)	-0.015 (0.012)	-0.14 (0.030)	0.013 (0.021)	-0.015 (0.017)	-0.024 (0.012)	-0.11 (0.030)	0.010 (0.020)	-0.025 (0.017)	-0.025 (0.012)	-0.094 (0.029)	0.0085 (0.020)	0.016 (0.017)	-0.0049 (0.012)	-0.080 (0.028)	0.0030 (0.020)	0.033 (0.017)	0.0020 (0.012)	-0.14 (0.030)	-0.0060 (0.020)	-0.023 (0.017)	-0.036 (0.012)	-0.15 (0.030)	0.014 (0.020)	-0.023 (0.017)	-0.030 (0.012)	-0.12 (0.030)	0.0011 (0.020)	-0.028 (0.017)	-0.033 (0.012)	0.070 (0.030)	-0.011 (0.020)	-0.028 (0.017)	-0.0066 (0.012)
			P	1.23e-05	0.58	0.69	0.21	7.54e-06	0.54	0.38	0.043	0.00042	0.61	0.15	0.033	0.0014	0.68	0.34	0.68	0.0044	0.88	0.061	0.87	3.68e-06	0.77	0.18	0.0027	7.36e-07	0.48	0.17	0.011	4.34e-05	0.96	0.096	0.0054	0.019	0.59	0.096	0.58
rs11646634	KCTD5	C/T	Effect (SE)	-0.12 (0.030)	0.016 (0.020)	0.099 (0.063)	-0.021 (0.016)	-0.13 (0.033)	-0.00049 (0.021)	0.082 (0.063)	-0.029 (0.017)	-0.12 (0.033)	-0.0040 (0.021)	0.083 (0.064)	-0.030 (0.017)	-0.10 (0.032)	0.015 (0.021)	0.10 (0.063)	-0.011 (0.017)	-0.062 (0.030)	0.018 (0.021)	0.068 (0.063)	-0.0024 (0.016)	-0.10 (0.031)	0.0019 (0.020)	0.054 (0.064)	-0.024 (0.016)	-0.14 (0.032)	0.0066 (0.020)	0.11 (0.064)	-0.026 (0.017)	-0.098 (0.032)	0.0070 (0.020)	0.051 (0.064)	-0.019 (0.017)	0.11 (0.032)	0.0037 (0.021)	-0.046 (0.064)	0.030 (0.017)
			P	2.88e-05	0.44	0.12	0.21	6.7e-05	0.98	0.2	0.085	0.00012	0.85	0.19	0.072	0.0015	0.48	0.1	0.51	0.04	0.38	0.28	0.88	0.00099	0.93	0.4	0.15	1.7e-05	0.75	0.088	0.12	0.002	0.73	0.43	0.26	0.00036	0.86	0.47	0.07
rs284334	CHST8	C/T	Effect (SE)	0.22 (0.063)	-	-0.0058 (0.024)	0.027 (0.022)	0.043 (0.066)	-	-0.0095 (0.023)	-0.010 (0.022)	-0.021 (0.066)	-	-0.026 (0.024)	-0.0077 (0.022)	0.27 (0.069)	-	-0.0041 (0.024)	0.033 (0.023)	0.30 (0.063)	-	0.0089 (0.024)	0.042 (0.022)	0.077 (0.064)	-	-0.012 (0.024)	0.014 (0.023)	0.16 (0.068)	-	-0.013 (0.023)	0.0082 (0.022)	0.041 (0.065)	-	0.020 (0.024)	0.022 (0.022)	0.058 (0.065)	-	0.012 (0.024)	0.025 (0.022)
			P	0.0004		0.95	0.23	0.52		0.47	0.64	0.75		0.8	0.73	9.18e-05		0.84	0.14	2.17e-06		0.83	0.061	0.23		0.81	0.52	0.019		0.67	0.71	0.53		0.4	0.32	0.37		0.39	0.27
rs2476186	INALD	T/C	Effect (SE)	-0.28 (0.095)	0.019 (0.026)	0.50 (0.45)	0.00015 (0.025)	-0.42 (0.10)	0.015 (0.026)	0.57 (0.45)	-0.011 (0.026)	-0.35 (0.10)	0.019 (0.026)	0.50 (0.45)	-0.0030 (0.025)	-0.19 (0.099)	0.027 (0.026)	0.44 (0.44)	0.015 (0.025)	-0.13 (0.093)	0.028 (0.026)	0.18 (0.44)	0.018 (0.025)	-0.33 (0.099)	0.0018 (0.026)	0.14 (0.45)	-0.019 (0.025)	-0.41 (0.10)	0.016 (0.026)	0.39 (0.45)	-0.0093 (0.025)	-0.32 (0.099)	0.0074 (0.026)	0.34 (0.45)	-0.013 (0.025)	0.26 (0.097)	0.0058 (0.026)	-0.44 (0.45)	0.022 (0.025)
			P	0.0033	0.46	0.26	1	3.93e-05	0.58	0.21	0.67	0.00056	0.48	0.26	0.9	0.054	0.29	0.32	0.56	0.17	0.28	0.69	0.48	0.00077	0.94	0.75	0.44	5.03e-05	0.54	0.38	0.71	0.0011	0.78	0.46	0.61	0.0075	0.82	0.33	0.39
* Effect allele is insulin secretion-reducing allele.

## Sheet: Tab S2B
Table S2B. Meta-analysis of GWAS and CardioMetabochip studies: association results with parameters of insulin secretion and insulin action during OGTT for loci previously associated with type 2 diabetes (T2D), 2 hour plasma glucose during OGTT (2hPG), fasting plasma glucose (FGlu), fasting insulin (FIns) and obesity.
							CIR	CIRadjISI	DI	Ins30adjBMI	Increm30	AUCIns/AUCGluc	Ins30	AUCIns	ISI
CHR	Position HG18 (UCSC)	SNP	Nearest gene	Phenotype for selection	Alleles (effect/other)	Max N	10.831	10.164	10.505	9.926	9.947	9.591	10.002	9.788	10.147
1	72585028	rs2815752	NEGR1	BMI	A/G	Effect (SE)	-0.0010 (0.014)	-0.0053 (0.015)	-0.0074 (0.014)	0.0038 (0.015)	-0.0054 (0.015)	0.0026 (0.016)	-0.0057 (0.015)	0.0030 (0.015)	-0.018 (0.015)
						P	0.94	0.72	0.61	0.8	0.72	0.87	0.71	0.84	0.24
1	74764232	rs1514175	TNNI3K	BMI	A/G	Effect (SE)	0.019 (0.014)	0.024 (0.015)	0.029 (0.014)	0.016 (0.015)	0.015 (0.015)	0.0068 (0.015)	0.010 (0.015)	-0.0055 (0.015)	0.0088 (0.015)
						P	0.18	0.099	0.043	0.27	0.3	0.65	0.48	0.71	0.54
1	96717385	rs1555543	PTBP2	BMI	C/A	Effect (SE)	-0.014 (0.020)	-0.0074 (0.022)	-0.0042 (0.020)	-0.0044 (0.022)	-0.0069 (0.022)	-0.0016 (0.023)	-0.0055 (0.022)	-0.0027 (0.022)	0.0090 (0.022)
						P	0.49	0.73	0.84	0.84	0.75	0.95	0.8	0.91	0.68
1	119305366	rs984222	TBX15-WARS2	WHR	G/C	Effect (SE)	-0.020 (0.015)	-0.023 (0.016)	-0.019 (0.015)	-0.017 (0.016)	-0.011 (0.016)	-0.00051 (0.016)	-0.015 (0.016)	-0.0024 (0.016)	0.0060 (0.017)
						P	0.18	0.14	0.22	0.27	0.5	0.97	0.33	0.88	0.72
1	170613171	rs1011731	DNM3-PIGC	WHR	G/A	Effect (SE)	-0.00054 (0.014)	0.0038 (0.014)	0.00026 (0.014)	0.0099 (0.015)	0.018 (0.015)	0.0094 (0.015)	0.0078 (0.015)	0.010 (0.015)	-0.00093 (0.015)
						P	0.97	0.79	0.99	0.5	0.22	0.53	0.6	0.48	0.95
1	176156103	rs543874	SEC16B	BMI	G/A	Effect (SE)	-0.00035 (0.018)	0.0087 (0.019)	0.017 (0.018)	0.0052 (0.019)	0.0051 (0.019)	-0.0048 (0.019)	0.0093 (0.019)	-0.0078 (0.019)	0.014 (0.020)
						P	0.98	0.64	0.34	0.78	0.79	0.8	0.62	0.68	0.49
1	217710847	rs2605100	LYPLAL1	WHR_female	G/A	Effect (SE)	0.017 (0.015)	0.0081 (0.016)	-0.0099 (0.015)	0.026 (0.016)	0.027 (0.016)	0.042 (0.016)	0.029 (0.016)	0.040 (0.016)	-0.043 (0.016)
						P	0.28	0.61	0.52	0.1	0.088	0.0086	0.068	0.011	0.0059
1	217817340	rs4846567	LYPLAL1	WHR	G/T	Effect (SE)	0.012 (0.016)	0.0040 (0.016)	-0.015 (0.016)	0.021 (0.016)	0.014 (0.016)	0.039 (0.016)	0.020 (0.016)	0.036 (0.016)	-0.043 (0.016)
						P	0.43	0.8	0.34	0.2	0.37	0.019	0.22	0.029	0.0083
2	612827	rs2867125	TMEM18	BMI	C/T	Effect (SE)	-0.0082 (0.019)	0.0044 (0.019)	0.017 (0.019)	0.0081 (0.019)	0.020 (0.019)	-0.0067 (0.020)	0.012 (0.019)	-0.0092 (0.019)	0.021 (0.019)
						P	0.66	0.82	0.36	0.68	0.29	0.73	0.54	0.64	0.29
2	25011512	rs713586	RBJ	BMI	C/T	Effect (SE)	0.0069 (0.021)	0.016 (0.022)	0.0084 (0.021)	-0.0058 (0.022)	-0.0025 (0.022)	0.0036 (0.023)	0.0057 (0.022)	0.0062 (0.022)	-0.0081 (0.024)
						P	0.74	0.47	0.69	0.79	0.91	0.87	0.8	0.78	0.74
2	59156381	rs887912	FANCL	BMI	T/C	Effect (SE)	-0.012 (0.016)	-0.0089 (0.016)	-0.0070 (0.016)	-0.011 (0.017)	-0.0072 (0.016)	-0.019 (0.017)	-0.011 (0.016)	-0.017 (0.017)	0.00011 (0.017)
						P	0.46	0.59	0.66	0.5	0.66	0.27	0.52	0.3	0.99
2	142676401	rs2890652	LRP1B	BMI	C/T	Effect (SE)	-0.0058 (0.025)	-0.028 (0.026)	-0.032 (0.025)	-0.015 (0.027)	-0.022 (0.027)	0.0020 (0.028)	-0.015 (0.027)	0.0079 (0.027)	-0.012 (0.026)
						P	0.82	0.28	0.21	0.57	0.4	0.94	0.59	0.77	0.63
2	165221337	rs10195252	GRB14	WHR	T /C	Effect (SE)	0.020 (0.015)	0.0067 (0.015)	-0.0068 (0.015)	0.00023 (0.015)	0.0017 (0.015)	0.022 (0.015)	-0.0070 (0.015)	0.014 (0.015)	-0.038 (0.015)
						P	0.17	0.7	0.54	0.041	0.033	0.054	0.015	0.03	0.0019
3	52481466	rs6784615	NISCH-STAB1	WHR	T/C	Effect (SE)	0.012 (0.031)	0.0075 (0.033)	0.015 (0.032)	-0.019 (0.033)	-0.012 (0.033)	-0.0088 (0.034)	-0.041 (0.033)	-0.0053 (0.034)	0.031 (0.035)
						P	0.71	0.82	0.63	0.57	0.71	0.8	0.21	0.87	0.38
3	64680405	rs6795735	ADAMTS9	WHR	C/T	Effect (SE)	-0.0017 (0.014)	-0.0029 (0.015)	0.0030 (0.014)	-0.018 (0.015)	-0.020 (0.015)	-0.023 (0.015)	-0.027 (0.015)	-0.024 (0.015)	0.022 (0.016)
						P	0.9	0.84	0.84	0.23	0.17	0.14	0.068	0.12	0.16
3	85966840	rs13078807	CADM2	BMI	G/A	Effect (SE)	-0.014 (0.019)	-0.015 (0.020)	-0.014 (0.019)	-0.033 (0.020)	-0.035 (0.020)	-0.0089 (0.021)	-0.038 (0.020)	-0.014 (0.020)	-0.013 (0.020)
						P	0.45	0.44	0.45	0.11	0.083	0.67	0.06	0.49	0.52
3	187317193	rs9816226	ETV5	BMI	T/A	Effect (SE)	-0.00098 (0.019)	-0.0046 (0.020)	-0.00068 (0.019)	0.0028 (0.020)	0.0051 (0.020)	-8.40E-05 (0.020)	0.0060 (0.020)	0.0031 (0.020)	-0.0059 (0.021)
						P	0.96	0.82	0.97	0.89	0.8	1	0.76	0.88	0.77
4	44877284	rs10938397	GNPDA2	BMI	G/A	Effect (SE)	-0.018 (0.015)	-0.0055 (0.015)	0.0057 (0.015)	-0.030 (0.015)	-0.033 (0.015)	-0.015 (0.015)	-0.035 (0.015)	-0.024 (0.015)	0.031 (0.015)
						P	0.22	0.72	0.7	0.045	0.025	0.31	0.019	0.11	0.043
4	103407732	rs13107325	SLC39A8	BMI	T/C	Effect (SE)	0.012 (0.036)	0.0029 (0.040)	0.018 (0.038)	0.048 (0.038)	0.079 (0.038)	0.039 (0.041)	0.058 (0.039)	0.045 (0.039)	0.026 (0.039)
						P	0.74	0.94	0.63	0.21	0.04	0.33	0.13	0.25	0.51
5	75050998	rs2112347	FLJ35779	BMI	T/G	Effect (SE)	0.0092 (0.014)	0.010 (0.015)	0.011 (0.014)	-0.0091 (0.015)	-0.023 (0.015)	-0.012 (0.015)	-0.016 (0.015)	-0.019 (0.015)	0.0099 (0.015)
						P	0.52	0.49	0.43	0.54	0.11	0.45	0.27	0.2	0.5
5	124360002	rs4836133	ZNF608	BMI	A/C	Effect (SE)	0.037 (0.021)	0.038 (0.022)	0.034 (0.021)	0.015 (0.022)	0.010 (0.022)	0.011 (0.023)	0.013 (0.022)	-0.0012 (0.023)	0.0056 (0.022)
						P	0.074	0.084	0.1	0.5	0.64	0.64	0.56	0.96	0.8
5	173295064	rs6861681	CPEB4	WHR	A/G	Effect (SE)	-0.0020 (0.015)	0.00012 (0.015)	-0.012 (0.015)	0.0090 (0.016)	0.014 (0.015)	0.0098 (0.016)	0.014 (0.015)	0.016 (0.016)	-0.018 (0.016)
						P	0.89	0.99	0.43	0.56	0.36	0.54	0.38	0.32	0.27
6	6688148	rs1294421	LY86	WHR	G/T	Effect (SE)	-0.017 (0.014)	-0.0091 (0.015)	-0.0023 (0.015)	-0.025 (0.015)	-0.021 (0.015)	-0.019 (0.015)	-0.024 (0.015)	-0.023 (0.015)	0.024 (0.015)
						P	0.24	0.54	0.87	0.093	0.16	0.21	0.11	0.13	0.1
6	34410847	rs206936	NUDT3	BMI	G/A	Effect (SE)	0.0044 (0.017)	0.0026 (0.018)	0.0075 (0.017)	-0.018 (0.018)	-0.023 (0.018)	-0.013 (0.018)	-0.020 (0.018)	-0.025 (0.018)	0.014 (0.018)
						P	0.8	0.88	0.67	0.33	0.21	0.48	0.27	0.17	0.45
6	43866851	rs6905288	VEGFA	WHR	A/G	Effect (SE)	-0.0062 (0.015)	-0.018 (0.015)	-0.026 (0.015)	0.0046 (0.015)	0.016 (0.015)	0.017 (0.015)	0.016 (0.015)	0.023 (0.015)	-0.037 (0.016)
						P	0.68	0.24	0.082	0.76	0.29	0.26	0.28	0.14	0.021
6	50911009	rs987237	TFAP2B	BMI	G/A	Effect (SE)	0.042 (0.018)	0.039 (0.018)	0.021 (0.018)	0.030 (0.018)	0.011 (0.018)	0.018 (0.019)	0.021 (0.018)	0.020 (0.018)	-0.038 (0.019)
						P	0.016	0.031	0.24	0.1	0.56	0.33	0.25	0.27	0.045
6	50911009	rs987237	TFAP2B	WC	G/A	Effect (SE)	0.042 (0.018)	0.039 (0.018)	0.021 (0.018)	0.030 (0.018)	0.011 (0.018)	0.018 (0.019)	0.021 (0.018)	0.020 (0.018)	-0.038 (0.019)
						P	0.016	0.031	0.24	0.1	0.56	0.33	0.25	0.27	0.045
6	127494332	rs9491696	RSPO3	WHR	G/C	Effect (SE)	0.014 (0.014)	0.017 (0.014)	0.011 (0.014)	0.016 (0.015)	0.015 (0.015)	0.018 (0.015)	0.011 (0.015)	0.017 (0.015)	0.0014 (0.015)
						P	0.3	0.25	0.44	0.28	0.29	0.24	0.43	0.26	0.93
7	25837634	rs1055144	NFE2L3	WHR	T/C	Effect (SE)	-0.0027 (0.017)	-0.0012 (0.017)	0.0029 (0.017)	-0.012 (0.017)	-0.017 (0.017)	-0.012 (0.018)	-0.012 (0.017)	-0.017 (0.018)	0.014 (0.017)
						P	0.87	0.95	0.86	0.51	0.33	0.5	0.5	0.33	0.4
8	9897490	rs545854	MSRA	WC	G/C	Effect (SE)	0.0042 (0.044)	-0.015 (0.043)	-0.037 (0.042)	0.020 (0.045)	0.0083 (0.044)	0.028 (0.045)	0.00024 (0.044)	0.016 (0.044)	-0.046 (0.058)
						P	0.92	0.73	0.38	0.66	0.85	0.53	1	0.72	0.43
9	28404339	rs10968576	LRRN6C	BMI	G/A	Effect (SE)	0.012 (0.015)	0.0037 (0.015)	-2.00E-06 (0.015)	0.0100 (0.015)	0.014 (0.015)	0.0090 (0.016)	0.011 (0.015)	0.0073 (0.015)	-0.011 (0.015)
						P	0.43	0.81	1	0.51	0.35	0.56	0.48	0.64	0.46
11	8561169	rs4929949	RPL27A	BMI	C/T	Effect (SE)	-0.0062 (0.014)	-0.0056 (0.015)	-0.0059 (0.014)	-0.00044 (0.015)	-0.00015 (0.015)	-0.012 (0.015)	0.0024 (0.015)	-0.011 (0.015)	-0.0026 (0.015)
						P	0.67	0.7	0.68	0.98	0.99	0.44	0.87	0.44	0.86
11	27682562	rs10767664	BDNF	BMI	A/T	Effect (SE)	0.0050 (0.022)	-0.0055 (0.023)	-0.013 (0.022)	0.036 (0.024)	0.036 (0.023)	0.033 (0.024)	0.031 (0.024)	0.034 (0.024)	-0.028 (0.023)
						P	0.82	0.81	0.56	0.12	0.12	0.17	0.19	0.16	0.22
11	47607569	rs3817334	MTCH2	BMI	T/C	Effect (SE)	-0.0077 (0.014)	-0.0050 (0.015)	0.0066 (0.014)	0.0054 (0.015)	0.0074 (0.015)	-0.0070 (0.015)	0.011 (0.015)	-0.0065 (0.015)	0.018 (0.015)
						P	0.59	0.73	0.65	0.72	0.62	0.65	0.45	0.66	0.23
12	26344550	rs718314	ITPR2-SSPN	WHR	G/A	Effect (SE)	-0.013 (0.016)	-0.017 (0.016)	-0.031 (0.016)	0.0077 (0.016)	0.00083 (0.016)	0.0056 (0.017)	0.010 (0.016)	0.011 (0.017)	-0.017 (0.017)
						P	0.41	0.31	0.054	0.64	0.96	0.74	0.53	0.52	0.34
12	48533735	rs7138803	FAIM2	BMI	A/G	Effect (SE)	-0.0015 (0.015)	-0.010 (0.016)	-0.019 (0.015)	0.0053 (0.016)	0.013 (0.016)	0.020 (0.016)	0.0060 (0.016)	0.023 (0.016)	-0.031 (0.017)
						P	0.92	0.51	0.22	0.74	0.39	0.21	0.7	0.15	0.059
12	52628951	rs1443512	HOXC13	WHR	A/C	Effect (SE)	-0.0013 (0.016)	-0.013 (0.016)	-0.015 (0.016)	-0.0018 (0.017)	-0.017 (0.016)	0.0016 (0.017)	-0.0079 (0.016)	0.0021 (0.017)	-0.011 (0.016)
						P	0.93	0.42	0.35	0.91	0.31	0.92	0.63	0.9	0.5
13	26918180	rs4771122	MTIF3	BMI	G/A	Effect (SE)	-0.042 (0.024)	-0.024 (0.025)	-0.018 (0.024)	-0.039 (0.026)	-0.028 (0.025)	-0.041 (0.026)	-0.023 (0.026)	-0.028 (0.026)	0.022 (0.025)
						P	0.083	0.35	0.46	0.13	0.27	0.12	0.37	0.29	0.37
14	29584863	rs11847697	PRKD1	BMI	T/C	Effect (SE)	0.021 (0.042)	0.045 (0.044)	0.046 (0.042)	0.042 (0.046)	-0.0018 (0.046)	0.030 (0.048)	0.0051 (0.046)	0.027 (0.047)	0.011 (0.044)
						P	0.61	0.31	0.28	0.36	0.97	0.53	0.91	0.57	0.8
14	79006717	rs10150332	NRXN3	BMI	C/T	Effect (SE)	0.0011 (0.024)	-0.0071 (0.025)	-0.0032 (0.024)	0.0013 (0.026)	-0.0072 (0.025)	-0.0046 (0.026)	-0.0050 (0.025)	-0.00066 (0.026)	-0.0080 (0.025)
						P	0.96	0.78	0.89	0.96	0.78	0.86	0.84	0.98	0.75
14	79014915	rs10146997	NRXN3	WC	G/A	Effect (SE)	0.0014 (0.024)	-0.0072 (0.026)	-0.0035 (0.024)	0.0021 (0.026)	-0.0070 (0.026)	-0.0040 (0.026)	-0.0040 (0.026)	7.30E-05 (0.026)	-0.0088 (0.025)
						P	0.95	0.78	0.89	0.93	0.79	0.88	0.87	1	0.73
15	65873892	rs2241423	MAP2K5	BMI	G/A	Effect (SE)	0.0069 (0.018)	0.0050 (0.019)	-0.011 (0.018)	0.019 (0.019)	0.021 (0.019)	0.033 (0.019)	0.031 (0.019)	0.037 (0.019)	-0.036 (0.019)
						P	0.7	0.79	0.55	0.32	0.27	0.087	0.094	0.049	0.052
16	19841101	rs12444979	GPRC5B	BMI	C/T	Effect (SE)	0.013 (0.021)	0.028 (0.022)	0.041 (0.021)	-0.028 (0.021)	-0.030 (0.021)	-0.036 (0.022)	-0.045 (0.021)	-0.043 (0.022)	0.034 (0.022)
						P	0.55	0.19	0.05	0.2	0.15	0.1	0.035	0.05	0.11
16	28793160	rs7359397	SH2B1	BMI	T/C	Effect (SE)	0.027 (0.015)	0.023 (0.015)	0.024 (0.015)	0.040 (0.015)	0.029 (0.015)	0.018 (0.015)	0.034 (0.015)	0.014 (0.015)	0.0035 (0.016)
						P	0.063	0.12	0.11	0.0078	0.057	0.25	0.026	0.37	0.83
16	52361075	rs1558902	FTO	BMI	A/T	Effect (SE)	-0.011 (0.014)	-0.0068 (0.015)	0.0016 (0.014)	-0.020 (0.015)	-0.034 (0.015)	-0.021 (0.015)	-0.025 (0.015)	-0.026 (0.015)	0.015 (0.015)
						P	0.44	0.64	0.91	0.17	0.021	0.17	0.086	0.08	0.29
18	55990749	rs571312	MC4R	BMI	A/C	Effect (SE)	-0.0013 (0.017)	0.0080 (0.018)	0.011 (0.017)	0.016 (0.018)	0.0020 (0.018)	-0.0022 (0.019)	-0.0036 (0.018)	0.00025 (0.018)	0.025 (0.019)
						P	0.94	0.65	0.53	0.37	0.91	0.9	0.84	0.99	0.18
18	56035730	rs12970134	MC4R	WC	A/G	Effect (SE)	0.011 (0.017)	0.014 (0.017)	0.022 (0.017)	0.022 (0.017)	0.012 (0.017)	0.0029 (0.018)	0.0018 (0.017)	0.0011 (0.018)	0.017 (0.017)
						P	0.52	0.4	0.18	0.21	0.51	0.87	0.92	0.95	0.31
19	39001372	rs29941	KCTD15	BMI	G/A	Effect (SE)	-0.0081 (0.015)	-0.0029 (0.015)	0.0036 (0.015)	-0.0061 (0.015)	-0.010 (0.015)	-0.025 (0.016)	-0.0038 (0.015)	-0.026 (0.015)	0.027 (0.015)
						P	0.58	0.85	0.81	0.69	0.5	0.11	0.8	0.089	0.08
19	50894012	rs2287019	QPCTL	BMI	C/T	Effect (SE)	0.099 (0.019)	0.094 (0.020)	0.066 (0.020)	0.12 (0.020)	0.12 (0.020)	0.13 (0.020)	0.12 (0.020)	0.10 (0.020)	-0.047 (0.020)
						P	3.72e-07	2.79e-06	0.00075	2.87e-09	8.48e-10	7.69e-10	1.49e-09	3.83e-07	0.019
19	52260843	rs3810291	TMEM160	BMI	A/G	Effect (SE)	-0.0046 (0.016)	-0.0079 (0.016)	-0.014 (0.016)	-0.0083 (0.016)	-0.0052 (0.016)	-0.0069 (0.017)	-0.0066 (0.016)	0.0033 (0.017)	-0.011 (0.016)
						P	0.77	0.63	0.37	0.61	0.75	0.68	0.69	0.84	0.48
22	27781671	rs4823006	ZNRF3-KREMEN1	WHR	A/G	Effect (SE)	0.0043 (0.014)	0.00054 (0.015)	-0.012 (0.014)	0.00044 (0.015)	0.0098 (0.015)	0.0064 (0.015)	0.0084 (0.015)	0.016 (0.015)	-0.016 (0.015)
						P	0.76	0.97	0.4	0.98	0.5	0.67	0.57	0.29	0.27
18	56033767	rs489693	MC4R	WC	?/?	Effect (SE)	-0.0013 (0.016)	0.0080 (0.016)	0.011 (0.016)	-0.011 (0.017)	-0.018 (0.016)	-0.0022 (0.017)	-0.011 (0.017)	-0.0036 (0.017)	0.025 (0.016)
						P	0.98	0.77	0.27	0.62	0.75	0.85	0.75	0.81	0.11
1	212225879	rs340874	PROX1	FGlu	C/T	Effect (SE)	-0.024 (0.014)	-0.028 (0.015)	-0.014 (0.014)	-0.024 (0.015)	-0.018 (0.015)	-0.022 (0.015)	-0.014 (0.015)	-0.020 (0.015)	0.011 (0.015)
						P	0.086	0.061	0.34	0.098	0.23	0.15	0.33	0.19	0.45
2	27594741	rs780094	GCKR	FGlu/FIns	C/T	Effect (SE)	0.0022 (0.015)	-0.0060 (0.015)	-0.026 (0.015)	0.014 (0.015)	0.013 (0.015)	0.027 (0.015)	0.016 (0.015)	0.025 (0.015)	-0.047 (0.016)
						P	0.88	0.69	0.073	0.34	0.39	0.083	0.27	0.1	0.0028
2	169471394	rs560887	G6PC2	FGlu	C/T	Effect (SE)	-0.0016 (0.016)	0.0013 (0.017)	-0.0040 (0.016)	0.040 (0.017)	0.060 (0.017)	0.013 (0.017)	0.055 (0.017)	0.025 (0.017)	-0.014 (0.017)
						P	0.92	0.94	0.81	0.016	0.00029	0.44	0.00092	0.13	0.43
3	124548468	rs11708067	ADCY5	FGlu	A/G	Effect (SE)	-0.022 (0.018)	-0.018 (0.019)	-0.026 (0.018)	-0.0095 (0.019)	0.018 (0.018)	-0.00091 (0.019)	0.0062 (0.018)	0.026 (0.019)	-0.017 (0.019)
						P	0.22	0.33	0.15	0.61	0.33	0.96	0.74	0.17	0.35
3	172200215	rs11920090	SLC2A2	FGlu	T/A	Effect (SE)	-0.0090 (0.020)	0.0037 (0.021)	0.020 (0.020)	-0.015 (0.021)	-0.0044 (0.021)	-0.038 (0.021)	-0.0062 (0.021)	-0.028 (0.021)	0.026 (0.021)
						P	0.65	0.86	0.33	0.47	0.83	0.08	0.77	0.19	0.21
7	15030834	rs2191349	DGKB/TMEM195	FGlu	T/G	Effect (SE)	-0.036 (0.014)	-0.032 (0.014)	-0.029 (0.014)	-0.027 (0.014)	-0.015 (0.014)	-0.016 (0.015)	-0.0049 (0.014)	-0.0045 (0.015)	0.014 (0.014)
						P	0.0084	0.024	0.04	0.064	0.31	0.28	0.73	0.76	0.32
7	44202193	rs4607517	GCK	FGlu	A/G	Effect (SE)	-0.081 (0.021)	-0.079 (0.022)	-0.061 (0.022)	-0.056 (0.022)	-0.020 (0.022)	-0.066 (0.023)	-0.024 (0.022)	-0.032 (0.022)	0.0046 (0.022)
						P	0.00014	0.0004	0.005	0.011	0.37	0.0038	0.27	0.15	0.84
8	118254914	rs11558471	SLC30A8	FGlu	A/G	Effect (SE)	-0.066 (0.015)	-0.061 (0.016)	-0.060 (0.015)	-0.058 (0.016)	-0.041 (0.016)	-0.035 (0.016)	-0.034 (0.016)	-0.015 (0.016)	0.0024 (0.016)
						P	1.37e-05	0.00011	0.00011	0.00021	0.009	0.027	0.028	0.35	0.88
9	4279050	rs7034200	GLIS3	FGlu	A/C	Effect (SE)	-0.030 (0.014)	-0.035 (0.014)	-0.029 (0.014)	-0.021 (0.014)	-0.018 (0.014)	-0.010 (0.015)	-0.021 (0.014)	-0.0039 (0.015)	0.0021 (0.015)
						P	0.032	0.015	0.04	0.14	0.2	0.48	0.15	0.79	0.89
10	113032083	rs10885122	ADRA2A	FGlu	G/T	Effect (SE)	-0.042 (0.021)	-0.048 (0.022)	-0.046 (0.021)	-0.036 (0.022)	-0.042 (0.021)	-0.033 (0.022)	-0.034 (0.022)	-0.033 (0.022)	0.012 (0.021)
						P	0.044	0.027	0.027	0.097	0.05	0.13	0.11	0.13	0.58
10	114746031	rs4506565	TCF7L2	FGlu	T/A	Effect (SE)	-0.078 (0.016)	-0.079 (0.017)	-0.061 (0.016)	-0.067 (0.017)	-0.046 (0.017)	-0.070 (0.017)	-0.047 (0.017)	-0.040 (0.017)	0.022 (0.017)
						P	9.33e-07	2.01e-06	0.00017	5.61e-05	0.0051	4.11e-05	0.0045	0.017	0.19
11	45829667	rs11605924	CRY2	FGlu	A/C	Effect (SE)	-0.040 (0.016)	-0.042 (0.016)	-0.033 (0.016)	-0.059 (0.016)	-0.048 (0.016)	-0.059 (0.017)	-0.049 (0.016)	-0.048 (0.017)	0.025 (0.016)
						P	0.01	0.0095	0.035	0.00033	0.0032	0.00038	0.0028	0.0038	0.13
11	47292896	rs7944584	MADD	FGlu	A/T	Effect (SE)	-0.0097 (0.017)	-0.0047 (0.018)	-0.0016 (0.017)	-0.0065 (0.018)	-0.0025 (0.018)	-0.0031 (0.018)	0.0064 (0.018)	0.00019 (0.018)	0.013 (0.018)
						P	0.57	0.79	0.93	0.71	0.89	0.87	0.72	0.99	0.47
11	61328054	rs174550	FADS1	FGlu	T/C	Effect (SE)	-0.056 (0.014)	-0.062 (0.015)	-0.061 (0.014)	-0.048 (0.015)	-0.035 (0.015)	-0.021 (0.015)	-0.030 (0.015)	-0.0012 (0.015)	-0.016 (0.015)
						P	9.48e-05	2.53e-05	2.28e-05	0.0014	0.019	0.18	0.043	0.94	0.29
11	92348358	rs10830963	MTNR1B	FGlu	G/C	Effect (SE)	-0.17 (0.016)	-0.19 (0.016)	-0.19 (0.016)	-0.12 (0.016)	-0.089 (0.016)	-0.057 (0.017)	-0.085 (0.016)	-0.020 (0.017)	-0.021 (0.016)
						P	6.71e-28	4.13e-30	1.04e-31	2.68e-14	3.38e-08	0.00062	2.04e-07	0.23	0.21
12	101399699	rs35767	IGF1	FIns	G/A	Effect (SE)	0.0025 (0.018)	-0.0070 (0.019)	-0.025 (0.018)	0.037 (0.019)	0.046 (0.019)	0.047 (0.019)	0.046 (0.019)	0.056 (0.019)	-0.074 (0.019)
						P	0.89	0.71	0.17	0.05	0.014	0.015	0.014	0.0031	7.86e-05
15	60221254	rs11071657	FAM148B/VPS13C/C2CD4A/B	FGlu	A/G	Effect (SE)	-0.048 (0.022)	-0.036 (0.023)	-0.052 (0.022)	-0.046 (0.024)	-0.040 (0.024)	-0.021 (0.024)	-0.046 (0.024)	-0.020 (0.024)	0.022 (0.023)
						P	0.029	0.12	0.018	0.053	0.087	0.38	0.05	0.41	0.35
1	217767142	rs2785980	LYPLAL1	FIns	T/C	Effect (SE)	0.022 (0.021)	0.0092 (0.022)	-0.0096 (0.021)	0.028 (0.022)	0.019 (0.022)	0.036 (0.023)	0.032 (0.022)	0.032 (0.023)	-0.040 (0.022)
						P	0.29	0.68	0.65	0.21	0.39	0.12	0.15	0.16	0.07
2	27006378	rs1371614	DPYSL5	FGlu	T/C	Effect (SE)	-0.030 (0.017)	-0.027 (0.017)	-0.042 (0.017)	-0.015 (0.017)	-0.0016 (0.017)	-2.80E-05 (0.018)	-0.0068 (0.017)	0.013 (0.018)	-0.025 (0.017)
						P	0.075	0.12	0.012	0.39	0.93	1	0.69	0.47	0.14
2	165259447	rs7607980	COBLL1/GRB14	FIns	T/C	Effect (SE)	0.065 (0.022)	0.044 (0.023)	0.0071 (0.022)	0.10 (0.023)	0.087 (0.023)	0.093 (0.024)	0.097 (0.023)	0.093 (0.023)	-0.11 (0.024)
						P	0.0031	0.055	0.75	1.37e-05	0.00016	7.82e-05	2.49e-05	6.93e-05	6.6e-06
2	226776324	rs2943634	IRS1	FIns	C/A	Effect (SE)	0.025 (0.015)	0.0044 (0.015)	-0.016 (0.015)	0.045 (0.015)	0.046 (0.015)	0.044 (0.016)	0.053 (0.015)	0.052 (0.015)	-0.063 (0.015)
						P	0.087	0.77	0.26	0.0034	0.0022	0.0046	0.00049	0.00081	3.69e-05
4	157939574	rs4691380	PDGFC	FIns	C/T	Effect (SE)	0.041 (0.022)	0.013 (0.023)	-0.0069 (0.022)	0.080 (0.024)	0.084 (0.024)	0.081 (0.024)	0.087 (0.024)	0.090 (0.024)	-0.091 (0.023)
						P	0.057	0.57	0.75	0.00067	0.00038	0.00096	0.00022	0.00018	6.28e-05
5	95568482	rs13179048	PCSK1	FGlu	C/A	Effect (SE)	0.011 (0.022)	0.0048 (0.023)	-0.00030 (0.022)	-0.012 (0.023)	-0.015 (0.023)	-0.010 (0.024)	-0.011 (0.023)	-0.0075 (0.023)	0.011 (0.023)
						P	0.6	0.84	0.99	0.61	0.51	0.66	0.63	0.75	0.64
6	34953427	rs4646949	UHRF1BP1	FIns	T/G	Effect (SE)	0.027 (0.023)	0.025 (0.024)	0.014 (0.023)	0.025 (0.025)	0.0049 (0.025)	0.033 (0.025)	0.013 (0.025)	0.024 (0.025)	-0.022 (0.025)
						P	0.23	0.31	0.54	0.32	0.84	0.19	0.61	0.35	0.37
8	9221006	rs4841132	PPP1R3B	FIns	A/G	Effect (SE)	0.10 (0.022)	0.11 (0.022)	0.11 (0.022)	0.057 (0.023)	0.0077 (0.022)	0.013 (0.023)	0.024 (0.022)	-0.021 (0.023)	-0.010 (0.022)
						P	1.62e-06	2.39e-07	1.22e-06	0.011	0.73	0.56	0.28	0.35	0.65
8	9221006	rs4841132	PPP1R3B	FGlu	A/G	Effect (SE)	0.10 (0.022)	0.11 (0.022)	0.11 (0.022)	0.057 (0.023)	0.0077 (0.022)	0.013 (0.023)	0.024 (0.022)	-0.021 (0.023)	-0.010 (0.022)
						P	1.62e-06	2.39e-07	1.22e-06	0.011	0.73	0.56	0.28	0.35	0.65
11	48289936	rs1483121	OR4S1	FGlu	G/A	Effect (SE)	-0.0059 (0.022)	0.00015 (0.023)	0.0070 (0.022)	0.0066 (0.023)	0.0099 (0.023)	-0.0031 (0.023)	0.024 (0.023)	-0.0013 (0.023)	0.032 (0.023)
						P	0.79	0.99	0.75	0.77	0.66	0.89	0.29	0.96	0.16
11	72110633	rs11603334	ARAP1	FGlu	A/G	Effect (SE)	0.074 (0.018)	0.057 (0.018)	0.048 (0.018)	0.080 (0.019)	0.063 (0.018)	0.063 (0.019)	0.073 (0.019)	0.038 (0.019)	-0.025 (0.019)
						P	3.77e-05	0.002	0.0083	1.83e-05	0.0006	0.00086	8.3e-05	0.041	0.18
20	22507601	rs6048205	FOXA2	FGlu	A/G	Effect (SE)	-0.0057 (0.034)	-0.0023 (0.036)	-0.0049 (0.035)	0.015 (0.036)	0.052 (0.036)	0.0077 (0.037)	0.027 (0.036)	0.017 (0.037)	-0.0078 (0.039)
						P	0.87	0.95	0.89	0.68	0.15	0.84	0.46	0.65	0.84
1	217707303	rs2820436	LYPLAL1	FIns	C /A	Effect (SE)	-0.024 (0.015)	-0.028 (0.015)	-0.014 (0.015)	0.0038 (0.015)	-0.0054 (0.015)	-0.022 (0.016)	-0.0057 (0.015)	0.0030 (0.016)	0.011 (0.015)
						P	0.19	0.44	0.68	0.09	0.1	0.014	0.069	0.018	0.0083
1	217788727	rs4846565	LYPLAL1	FInsadjBMI	G/A	Effect (SE)	0.0070 (0.015)	-0.0019 (0.015)	-0.020 (0.015)	0.020 (0.015)	0.017 (0.015)	0.038 (0.016)	0.023 (0.015)	0.036 (0.016)	-0.046 (0.015)
						P	0.64	0.9	0.17	0.19	0.27	0.015	0.13	0.022	0.0029
2	135472099	rs1530559	YSK4	FIns	A/G	Effect (SE)	-7.80E-05 (0.015)	0.0076 (0.015)	0.0067 (0.015)	-0.0042 (0.015)	-0.0086 (0.015)	-0.012 (0.016)	-0.015 (0.015)	-0.027 (0.016)	0.013 (0.015)
						P	1	0.61	0.65	0.78	0.57	0.43	0.33	0.087	0.38
2	165221337	rs10195252	COBLL1/GRB14	FIns/FinsadjBMI	T /C	Effect (SE)	0.020 (0.015)	0.0067 (0.015)	-0.0068 (0.015)	0.00023 (0.015)	0.0017 (0.015)	0.022 (0.015)	-0.0070 (0.015)	0.014 (0.015)	-0.038 (0.015)
						P	0.17	0.7	0.54	0.041	0.033	0.054	0.015	0.03	0.0019
2	226807424	rs2943645	IRS1	FIns	T/C	Effect (SE)	0.026 (0.014)	0.0020 (0.015)	-0.021 (0.014)	0.046 (0.015)	0.046 (0.015)	0.054 (0.015)	0.055 (0.015)	0.061 (0.015)	-0.069 (0.015)
						P	0.071	0.89	0.15	0.0023	0.0023	0.00043	0.00026	5.9e-05	4.45e-06
2	226824609	rs2972143	IRS1	FIns	G /A	Effect (SE)	0.026 (0.014)	0.0020 (0.015)	-0.021 (0.014)	0.046 (0.015)	0.046 (0.015)	0.054 (0.015)	0.055 (0.015)	0.061 (0.015)	-0.069 (0.015)
						P	0.048	0.81	0.16	0.001	0.00062	0.00016	5.7e-05	1.52e-05	1.47e-06
3	12365484	rs17036328	PPARG	FInsadjBMI	T /C	Effect (SE)	0.026 (0.020)	0.0020 (0.020)	-0.021 (0.020)	-0.014 (0.020)	-0.023 (0.020)	0.016 (0.021)	-0.0054 (0.020)	-0.0027 (0.021)	-0.069 (0.020)
						P	0.21	0.54	0.59	0.008	0.0062	0.0057	0.0053	0.0044	0.0023
3	49430334	rs11715915	AMT	FGlu	C/T	Effect (SE)	-0.012 (0.015)	-0.018 (0.015)	-0.022 (0.015)	-9.10E-05 (0.016)	0.0062 (0.015)	-0.0026 (0.016)	0.0020 (0.015)	0.0021 (0.016)	-0.0036 (0.016)
						P	0.42	0.24	0.15	1	0.69	0.87	0.9	0.89	0.82
3	186996086	rs7651090	IGF2BP2	FGlu/2hGlu	G/A	Effect (SE)	-0.048 (0.015)	-0.051 (0.016)	-0.037 (0.015)	-0.042 (0.016)	-0.031 (0.016)	-0.035 (0.016)	-0.031 (0.016)	-0.019 (0.016)	0.0082 (0.016)
						P	0.0016	0.0011	0.014	0.0085	0.047	0.032	0.052	0.23	0.62
4	89960292	rs3822072	FAM13A	FInsadjBMI	A/G	Effect (SE)	0.0075 (0.014)	0.0030 (0.014)	-0.0011 (0.014)	0.019 (0.015)	0.016 (0.014)	0.015 (0.015)	0.023 (0.015)	0.017 (0.015)	-0.018 (0.014)
						P	0.59	0.84	0.94	0.19	0.27	0.31	0.11	0.26	0.22
4	106290513	rs974801	TET2	FInsadjBMI	G/A	Effect (SE)	0.025 (0.015)	0.018 (0.015)	0.023 (0.015)	0.010 (0.015)	0.012 (0.015)	0.013 (0.015)	0.011 (0.015)	-0.00094 (0.015)	-0.0026 (0.016)
						P	0.089	0.23	0.11	0.49	0.43	0.4	0.47	0.95	0.87
4	106301085	rs9884482	TET2	FIns	C /T	Effect (SE)	0.025 (0.015)	0.018 (0.015)	0.023 (0.015)	0.030 (0.015)	0.011 (0.015)	0.013 (0.015)	0.021 (0.015)	0.020 (0.015)	-0.0026 (0.016)
						P	0.17	0.35	0.17	0.6	0.46	0.47	0.58	0.92	0.87
4	157954125	rs6822892	PDGFC	FInsadjBMI	A /G	Effect (SE)	0.041 (0.015)	0.013 (0.016)	-0.0069 (0.016)	0.026 (0.016)	0.047 (0.016)	0.081 (0.017)	0.042 (0.016)	0.057 (0.016)	-0.091 (0.017)
						P	0.2	0.97	0.2	0.0065	0.0063	0.0097	0.0058	0.0011	7.82e-05
5	53308421	rs4865796	ARL15	Fins/FInsadjBMI	A/G	Effect (SE)	-0.017 (0.015)	-0.031 (0.015)	-0.048 (0.015)	0.0084 (0.015)	0.014 (0.015)	0.035 (0.016)	0.010 (0.015)	0.045 (0.016)	-0.067 (0.015)
						P	0.25	0.045	0.0013	0.59	0.38	0.026	0.51	0.0041	1.17e-05
5	55842508	rs459193	ANKRD55/MAP3K1	FInsadjBMI	G/A	Effect (SE)	0.032 (0.015)	0.010 (0.016)	-0.012 (0.016)	0.062 (0.016)	0.071 (0.016)	0.079 (0.016)	0.061 (0.016)	0.081 (0.016)	-0.074 (0.016)
						P	0.041	0.52	0.45	9.31e-05	6.64e-06	1.11e-06	0.00011	3.8e-07	3.59e-06
5	76461623	rs7708285	ZBED3	FGluadjBMI	G /A	Effect (SE)	0.027 (0.019)	0.023 (0.019)	0.024 (0.019)	-0.042 (0.020)	-0.031 (0.020)	-0.012 (0.020)	-0.031 (0.020)	0.093 (0.020)	0.0035 (0.020)
						P	0.24	0.24	0.21	0.95	0.49	0.94	0.49	0.44	0.32
5	95565204	rs4869272	PCSK1	FGlu	T/C	Effect (SE)	-0.00046 (0.015)	-0.0043 (0.016)	-0.0056 (0.015)	-0.011 (0.016)	-0.018 (0.016)	-0.0068 (0.016)	-0.011 (0.016)	-0.0036 (0.016)	0.0032 (0.016)
						P	0.98	0.78	0.71	0.49	0.25	0.67	0.47	0.82	0.84
5	96280573	rs1019503	ERAP2	2hGlu	A/G	Effect (SE)	-0.018 (0.014)	-0.031 (0.014)	-0.027 (0.014)	0.00023 (0.015)	0.0017 (0.014)	0.0081 (0.015)	-0.0070 (0.014)	0.014 (0.015)	-0.0097 (0.014)
						P	0.19	0.03	0.052	0.99	0.91	0.59	0.63	0.36	0.5
6	7158199	rs17762454	RREB1	FGlu	T/C	Effect (SE)	-0.025 (0.016)	-0.016 (0.017)	-0.018 (0.016)	-0.0081 (0.017)	0.0031 (0.016)	-0.016 (0.017)	-0.0015 (0.017)	-0.0097 (0.017)	0.0073 (0.017)
						P	0.13	0.33	0.27	0.63	0.85	0.34	0.93	0.56	0.66
6	20794975	rs9368222	CDKAL1	FGlu	A/C	Effect (SE)	-0.11 (0.015)	-0.11 (0.016)	-0.095 (0.015)	-0.10 (0.016)	-0.085 (0.016)	-0.068 (0.016)	-0.087 (0.016)	-0.045 (0.016)	0.018 (0.017)
						P	3.71e-13	7.34e-12	1.06e-09	2.82e-10	9.41e-08	3.37e-05	5.75e-08	0.0057	0.27
6	34872900	rs6912327	C6orf107/UHRF1BP1	FInsadjBMI	T/C	Effect (SE)	-0.0066 (0.020)	-0.0023 (0.021)	-0.011 (0.020)	-0.0050 (0.021)	-0.0080 (0.021)	0.0100 (0.022)	-0.0018 (0.021)	0.013 (0.021)	-0.021 (0.022)
						P	0.74	0.91	0.6	0.81	0.7	0.64	0.93	0.54	0.35
6	127494628	rs2745353	RSPO3	Fins	T /C	Effect (SE)	0.014 (0.014)	0.017 (0.014)	0.011 (0.014)	-0.0068 (0.015)	-0.0032 (0.014)	0.018 (0.015)	-0.0093 (0.015)	0.0056 (0.015)	0.0014 (0.014)
						P	0.096	0.12	0.43	0.054	0.11	0.078	0.13	0.086	0.43
7	44198411	rs6975024	GCK	2hGlu	C/T	Effect (SE)	-0.081 (0.021)	-0.078 (0.022)	-0.059 (0.022)	-0.056 (0.022)	-0.020 (0.022)	-0.067 (0.023)	-0.025 (0.022)	-0.034 (0.022)	0.0047 (0.023)
						P	0.00014	0.00043	0.0061	0.01	0.35	0.0031	0.26	0.13	0.84
7	50759073	rs6943153	GRB10	FGlu	T/C	Effect (SE)	0.077 (0.015)	0.067 (0.015)	0.049 (0.015)	0.080 (0.015)	0.080 (0.015)	0.077 (0.015)	0.082 (0.015)	0.069 (0.015)	-0.053 (0.016)
						P	1.06e-07	7.16e-06	0.00086	1.53e-07	1.01e-07	5.96e-07	5.48e-08	6.89e-06	0.00066
7	75014132	rs1167800	HIP1	FIns	A /G	Effect (SE)	-0.020 (0.015)	-0.023 (0.016)	-0.019 (0.016)	0.0033 (0.016)	-0.0034 (0.016)	0.077 (0.016)	-0.00025 (0.016)	-0.031 (0.016)	0.0060 (0.016)
						P	0.048	0.026	0.12	0.015	0.1	0.018	0.027	0.081	0.43
8	9215142	rs983309	PPP1R3B	FGlu	T /G	Effect (SE)	-0.017 (0.020)	-0.022 (0.021)	-0.024 (0.021)	0.0028 (0.021)	0.0051 (0.021)	-0.017 (0.022)	0.0060 (0.021)	0.0031 (0.021)	-0.0091 (0.022)
						P	1.16e-06	2.29e-07	4.36e-06	0.00091	0.19	0.12	0.046	0.89	0.34
8	9215142	rs983309	PPP1R3B	FIns	T /G	Effect (SE)	-0.017 (0.020)	-0.022 (0.021)	-0.024 (0.021)	0.0028 (0.021)	0.0051 (0.021)	-0.017 (0.022)	0.0060 (0.021)	0.0031 (0.021)	-0.0091 (0.022)
						P	1.16e-06	2.29e-07	4.36e-06	0.00091	0.19	0.12	0.046	0.89	0.34
8	9222556	rs2126259	PPP1R3B	FInsadjBMI	T /C	Effect (SE)	0.10 (0.021)	0.11 (0.021)	0.11 (0.021)	-0.0091 (0.022)	-0.023 (0.022)	0.013 (0.022)	-0.016 (0.022)	-0.019 (0.022)	-0.010 (0.022)
						P	5.57e-06	1.79e-06	9.94e-06	0.025	0.85	0.5	0.38	0.37	0.59
8	9239197	rs11782386	PPP1R3B	2hGlu	C/T	Effect (SE)	-0.077 (0.021)	-0.085 (0.021)	-0.076 (0.021)	-0.029 (0.022)	-0.0033 (0.021)	-0.014 (0.022)	-0.010 (0.021)	0.018 (0.022)	0.0071 (0.021)
						P	0.0002	6.22e-05	0.00025	0.18	0.88	0.52	0.63	0.4	0.74
9	22124094	rs10811661	CDKN2B	FGlu	T/C	Effect (SE)	-0.068 (0.019)	-0.074 (0.020)	-0.057 (0.019)	-0.079 (0.020)	-0.079 (0.019)	-0.074 (0.020)	-0.079 (0.020)	-0.061 (0.020)	0.034 (0.020)
						P	0.00038	0.00019	0.0032	5.7e-05	5.52e-05	0.00025	5e-05	0.002	0.089
9	110720180	rs16913693	IKBKAP	FGlu	T/G	Effect (SE)	-0.023 (0.045)	-0.037 (0.047)	-0.026 (0.046)	0.019 (0.047)	0.060 (0.047)	-0.0059 (0.048)	0.032 (0.047)	0.00097 (0.047)	0.00040 (0.047)
						P	0.61	0.44	0.57	0.69	0.2	0.9	0.5	0.98	0.99
9	138376587	rs3829109	DNLZ	FGlu	G/A	Effect (SE)	-0.070 (0.017)	-0.073 (0.017)	-0.068 (0.017)	-0.069 (0.017)	-0.050 (0.017)	-0.047 (0.018)	-0.063 (0.017)	-0.032 (0.018)	0.0018 (0.018)
						P	3.63e-05	2.51e-05	7.4e-05	7.83e-05	0.0041	0.0074	0.00027	0.066	0.92
10	114748339	rs7903146	TCF7L2	FIns	T/C	Effect (SE)	-0.086 (0.017)	-0.086 (0.017)	-0.066 (0.017)	-0.077 (0.017)	-0.056 (0.017)	-0.085 (0.018)	-0.054 (0.017)	-0.052 (0.018)	0.023 (0.018)
						P	2.31e-07	5.51e-07	7.99e-05	9.05e-06	0.0011	1.52e-06	0.0017	0.0029	0.2
12	55151605	rs2657879	GLS2	FGluadjBMI	G/A	Effect (SE)	-0.0064 (0.018)	0.0025 (0.019)	0.0047 (0.018)	-0.0068 (0.019)	-0.0032 (0.018)	0.0053 (0.019)	-0.0093 (0.019)	0.0063 (0.019)	-0.0030 (0.019)
						P	0.72	0.89	0.79	0.72	0.86	0.78	0.62	0.74	0.87
12	131551691	rs10747083	P2RX2	FGlu	A/G	Effect (SE)	-0.028 (0.016)	-0.023 (0.016)	-0.030 (0.016)	-0.029 (0.016)	-0.025 (0.016)	-0.026 (0.017)	-0.022 (0.016)	-0.019 (0.016)	-0.0024 (0.016)
						P	0.071	0.15	0.058	0.076	0.12	0.12	0.17	0.24	0.88
13	27385599	rs11619319	PDX1	FGlu	G/A	Effect (SE)	-0.043 (0.016)	-0.040 (0.017)	-0.043 (0.017)	-0.033 (0.017)	-0.017 (0.017)	-0.028 (0.017)	-0.0080 (0.017)	-0.015 (0.017)	-0.0031 (0.017)
						P	0.0095	0.019	0.01	0.055	0.31	0.1	0.63	0.36	0.85
13	32452302	rs576674	KL	FGlu	G/A	Effect (SE)	-0.056 (0.022)	-0.056 (0.023)	-0.054 (0.022)	-0.056 (0.023)	-0.055 (0.023)	-0.052 (0.024)	-0.041 (0.023)	-0.036 (0.023)	0.011 (0.024)
						P	0.011	0.016	0.016	0.014	0.015	0.028	0.073	0.12	0.65
14	99909014	rs3783347	WARS	FGlu	G/T	Effect (SE)	-0.0092 (0.017)	-0.0057 (0.018)	0.00017 (0.017)	-0.027 (0.018)	-0.031 (0.018)	-0.022 (0.018)	-0.032 (0.018)	-0.025 (0.018)	0.020 (0.018)
						P	0.59	0.75	0.99	0.13	0.077	0.24	0.074	0.16	0.26
16	52358455	rs1421085	FTO	FIns	C/T	Effect (SE)	-0.011 (0.014)	-0.0069 (0.015)	0.0019 (0.014)	-0.021 (0.015)	-0.034 (0.015)	-0.022 (0.015)	-0.025 (0.015)	-0.027 (0.015)	0.016 (0.015)
						P	0.43	0.64	0.9	0.16	0.02	0.15	0.083	0.071	0.26
19	38590905	rs731839	PEPD	FIns/FinsadjBMI	G/A	Effect (SE)	0.018 (0.015)	0.013 (0.016)	0.011 (0.015)	0.032 (0.016)	0.024 (0.015)	0.022 (0.016)	0.025 (0.015)	0.020 (0.016)	-0.014 (0.016)
						P	0.24	0.41	0.47	0.038	0.12	0.17	0.11	0.2	0.38
19	50888474	rs2302593	GIPR	FGlu	C/G	Effect (SE)	0.016 (0.016)	0.0088 (0.017)	0.0036 (0.016)	0.039 (0.017)	0.044 (0.017)	0.040 (0.017)	0.051 (0.017)	0.039 (0.017)	-0.013 (0.017)
						P	0.33	0.6	0.83	0.022	0.0087	0.02	0.0025	0.022	0.43
20	22505099	rs6113722	FOXA2	FGlu	G/A	Effect (SE)	0.00058 (0.037)	0.013 (0.039)	-0.0050 (0.037)	0.018 (0.038)	0.034 (0.038)	0.0098 (0.039)	0.020 (0.038)	0.0089 (0.039)	-0.0035 (0.042)
						P	0.99	0.75	0.89	0.64	0.37	0.8	0.61	0.82	0.93
20	39177319	rs6072275	TOP1	FGlu	A/G	Effect (SE)	-0.0059 (0.018)	-0.011 (0.018)	-0.012 (0.018)	-0.019 (0.018)	-0.015 (0.018)	-0.016 (0.019)	-0.018 (0.018)	-0.0098 (0.019)	-0.0019 (0.019)
						P	0.74	0.55	0.49	0.31	0.4	0.38	0.34	0.6	0.92
1	156852039	rs2779116	SPTA1	HbA1C	T/C	Effect (SE)	0.055 (0.022)	0.067 (0.023)	0.046 (0.022)	0.056 (0.024)	0.049 (0.023)	0.061 (0.024)	0.032 (0.023)	0.046 (0.024)	-0.043 (0.023)
						P	0.012	0.0035	0.036	0.018	0.036	0.012	0.18	0.052	0.063
2	169499684	rs552976	G6PC2	HbA1C	G/A	Effect (SE)	-0.012 (0.015)	-0.0085 (0.015)	-0.013 (0.015)	0.018 (0.015)	0.040 (0.015)	0.0027 (0.015)	0.035 (0.015)	0.017 (0.015)	-0.013 (0.016)
						P	0.41	0.57	0.37	0.24	0.0071	0.86	0.02	0.27	0.41
6	26201120	rs1800562	HFE	HbA1C	G/A	Effect (SE)	-0.082 (0.045)	-0.10 (0.046)	-0.097 (0.045)	-0.052 (0.048)	-0.029 (0.047)	-0.037 (0.049)	-0.048 (0.048)	-0.0071 (0.048)	-0.036 (0.047)
						P	0.068	0.028	0.029	0.29	0.54	0.45	0.32	0.88	0.45
7	44195593	rs1799884	GCK	HbA1C	T/C	Effect (SE)	-0.081 (0.021)	-0.078 (0.022)	-0.059 (0.022)	-0.056 (0.022)	-0.020 (0.022)	-0.066 (0.023)	-0.024 (0.022)	-0.033 (0.022)	0.0061 (0.022)
						P	0.00014	0.00046	0.0062	0.011	0.37	0.0035	0.28	0.14	0.79
8	41668351	rs6474359	ANK1	HbA1C	T/C	Effect (SE)	0.050 (0.045)	0.068 (0.048)	0.086 (0.046)	0.042 (0.047)	0.039 (0.046)	0.00075 (0.048)	0.052 (0.046)	0.00065 (0.048)	0.041 (0.050)
						P	0.26	0.16	0.061	0.37	0.4	0.99	0.27	0.99	0.42
8	41749562	rs4737009	ANK1	HbA1C	A/G	Effect (SE)	0.00079 (0.017)	0.0083 (0.017)	0.0072 (0.017)	-0.012 (0.017)	-0.025 (0.017)	-0.017 (0.018)	-0.013 (0.017)	-0.016 (0.017)	0.014 (0.017)
						P	0.96	0.63	0.67	0.5	0.14	0.32	0.43	0.36	0.42
10	70763398	rs16926246	HK1	HbA1C	C/T	Effect (SE)	0.023 (0.027)	0.015 (0.029)	0.0073 (0.028)	0.030 (0.028)	0.017 (0.028)	0.040 (0.029)	0.032 (0.028)	0.042 (0.029)	-0.0095 (0.029)
						P	0.41	0.61	0.79	0.29	0.55	0.16	0.26	0.14	0.74
11	92313476	rs1387153	MTNR1B	HbA1C	T/C	Effect (SE)	-0.13 (0.015)	-0.14 (0.016)	-0.14 (0.015)	-0.10 (0.016)	-0.084 (0.016)	-0.051 (0.016)	-0.081 (0.016)	-0.024 (0.016)	-0.011 (0.016)
						P	6.01e-18	1.01e-18	4.54e-19	2.14e-10	1.64e-07	0.002	5.28e-07	0.15	0.48
13	112379869	rs7998202	ATP11A/TUBGCP3	HbA1C	G/A	Effect (SE)	-0.024 (0.033)	-0.020 (0.035)	0.00064 (0.033)	-0.021 (0.037)	0.020 (0.037)	0.0020 (0.038)	-0.0027 (0.037)	0.013 (0.038)	0.044 (0.037)
						P	0.46	0.57	0.98	0.57	0.59	0.96	0.94	0.73	0.24
17	78278822	rs1046896	FN3K	HbA1C	T/C	Effect (SE)	-0.014 (0.015)	-0.017 (0.016)	-0.022 (0.016)	-0.0035 (0.016)	0.0012 (0.016)	0.0037 (0.016)	0.0024 (0.016)	0.0089 (0.016)	-0.023 (0.016)
						P	0.35	0.29	0.16	0.83	0.94	0.82	0.88	0.58	0.16
22	35792882	rs855791	TMPRSS6	HbA1C	A/G	Effect (SE)	0.023 (0.020)	0.017 (0.021)	0.018 (0.020)	0.0073 (0.021)	-0.0012 (0.021)	0.011 (0.021)	-0.0072 (0.021)	0.0017 (0.021)	-0.010 (0.022)
						P	0.25	0.42	0.36	0.73	0.95	0.61	0.73	0.93	0.65
1	98949841	rs9727115	SNX7	Fasting Pro-insulin_adjFG	G/A	Effect (SE)	-0.017 (0.021)	-0.022 (0.023)	-0.024 (0.021)	-0.0074 (0.023)	-0.013 (0.023)	-0.0096 (0.023)	-0.015 (0.023)	-0.0016 (0.023)	-0.0091 (0.025)
						P	0.43	0.34	0.26	0.75	0.56	0.68	0.5	0.94	0.72
5	95754654	rs6235	PCSK1	Fasting Pro-insulin	G/C	Effect (SE)	-0.013 (0.022)	-0.011 (0.024)	-0.0012 (0.022)	-0.0036 (0.024)	-0.016 (0.024)	-0.010 (0.025)	-0.0040 (0.024)	-0.023 (0.025)	0.0069 (0.026)
						P	0.56	0.64	0.96	0.88	0.51	0.68	0.87	0.36	0.79
8	118254914	rs11558471	SLC30A8	Fasting Pro-insulin	A/G	Effect (SE)	-0.066 (0.015)	-0.061 (0.016)	-0.060 (0.015)	-0.058 (0.016)	-0.041 (0.016)	-0.035 (0.016)	-0.034 (0.016)	-0.015 (0.016)	0.0024 (0.016)
						P	1.37e-05	0.00011	0.00011	0.00021	0.009	0.027	0.028	0.35	0.88
9	134459997	rs306549	DDX31	Fasting Pro-insulin_FEMALE	C/G	Effect (SE)	0.031 (0.023)	0.019 (0.024)	0.015 (0.023)	0.018 (0.025)	0.0098 (0.024)	0.033 (0.025)	0.015 (0.024)	0.025 (0.025)	-0.020 (0.024)
						P	0.17	0.44	0.52	0.46	0.69	0.19	0.55	0.33	0.41
11	47250375	rs10501320	MADD	Fasting Pro-insulin	G/C	Effect (SE)	0.010 (0.024)	0.014 (0.026)	0.022 (0.024)	0.015 (0.026)	0.037 (0.026)	0.018 (0.027)	0.045 (0.026)	0.017 (0.027)	0.033 (0.026)
						P	0.67	0.58	0.36	0.56	0.15	0.5	0.087	0.53	0.2
11	47269468	rs10838687	MADD	Fasting Pro-insulin	T/G	Effect (SE)	0.024 (0.017)	0.022 (0.017)	0.026 (0.017)	0.019 (0.018)	0.014 (0.017)	0.013 (0.018)	0.015 (0.017)	0.0074 (0.018)	0.0040 (0.017)
						P	0.15	0.2	0.11	0.28	0.41	0.47	0.39	0.68	0.82
11	72110633	rs11603334	ARAP1	Fasting Pro-insulin	A/G	Effect (SE)	0.074 (0.018)	0.057 (0.018)	0.048 (0.018)	0.080 (0.019)	0.063 (0.018)	0.063 (0.019)	0.073 (0.019)	0.038 (0.019)	-0.025 (0.019)
						P	3.77e-05	0.002	0.0083	1.83e-05	0.0006	0.00086	8.3e-05	0.041	0.18
15	60170447	rs4502156	FAM148B/VPS13C/C2CD4A/B	Fasting Pro-insulin	T/C	Effect (SE)	-0.092 (0.014)	-0.092 (0.015)	-0.089 (0.014)	-0.058 (0.015)	-0.039 (0.015)	0.0035 (0.015)	-0.045 (0.015)	0.012 (0.015)	-0.0073 (0.015)
						P	1.14e-10	4.23e-10	5.61e-10	7.92e-05	0.0083	0.82	0.0021	0.42	0.62
15	68896201	rs1549318	LARP6	Fasting Pro-insulin	T/C	Effect (SE)	0.0034 (0.021)	0.0052 (0.022)	0.00040 (0.021)	0.0025 (0.022)	-0.015 (0.022)	0.0072 (0.023)	0.0015 (0.022)	0.016 (0.023)	-0.019 (0.022)
						P	0.87	0.81	0.98	0.91	0.5	0.75	0.95	0.47	0.41
17	2209453	rs4790333	SGSM2	Fasting Pro-insulin	T/C	Effect (SE)	-0.018 (0.021)	-0.026 (0.022)	-0.021 (0.021)	-0.0083 (0.022)	0.012 (0.022)	0.0017 (0.022)	-0.00083 (0.022)	0.0020 (0.022)	0.0058 (0.022)
						P	0.37	0.23	0.31	0.71	0.57	0.94	0.97	0.93	0.79
13	27389198	rs2293941	PDX1	Fasting Pro-insulin	A/G	Effect (SE)	-0.043 (0.016)	-0.041 (0.017)	-0.044 (0.017)	-0.033 (0.017)	-0.017 (0.017)	-0.028 (0.017)	-0.0076 (0.017)	-0.014 (0.017)	-0.0040 (0.017)
						P	0.0088	0.017	0.0084	0.053	0.32	0.11	0.65	0.41	0.81
10	114748339	rs7903146	TCF7L2	FIns	T/C	Effect (SE)	-0.086 (0.017)	-0.086 (0.017)	-0.066 (0.017)	-0.077 (0.017)	-0.056 (0.017)	-0.085 (0.018)	-0.054 (0.017)	-0.052 (0.018)	0.023 (0.018)
						P	2.31e-07	5.51e-07	7.99e-05	9.05e-06	0.0011	1.52e-06	0.0017	0.0029	0.2
7	44198411	rs6975024	GCK	2hGlu	C/T	Effect (SE)	-0.081 (0.021)	-0.078 (0.022)	-0.059 (0.022)	-0.056 (0.022)	-0.020 (0.022)	-0.067 (0.023)	-0.025 (0.022)	-0.034 (0.022)	0.0047 (0.023)
						P	0.00014	0.00043	0.0061	0.01	0.35	0.0031	0.26	0.13	0.84
8	9239197	rs11782386	PPP1R3B	2hGlu	C/T	Effect (SE)	-0.077 (0.021)	-0.085 (0.021)	-0.076 (0.021)	-0.029 (0.022)	-0.0033 (0.021)	-0.014 (0.022)	-0.010 (0.021)	0.018 (0.022)	0.0071 (0.021)
						P	0.0002	6.22e-05	0.00025	0.18	0.88	0.52	0.63	0.4	0.74
5	96280573	rs1019503	ERAP2	2hGlu	A/G	Effect (SE)	-0.018 (0.014)	-0.031 (0.014)	-0.027 (0.014)	0.00023 (0.015)	0.0017 (0.014)	0.0081 (0.015)	-0.0070 (0.014)	0.014 (0.015)	-0.0097 (0.014)
						P	0.19	0.03	0.052	0.99	0.91	0.59	0.63	0.36	0.5
3	186996086	rs7651090	IGF2BP2	2hGlu	G/A	Effect (SE)	-0.048 (0.015)	-0.051 (0.016)	-0.037 (0.015)	-0.042 (0.016)	-0.031 (0.016)	-0.035 (0.016)	-0.031 (0.016)	-0.019 (0.016)	0.0082 (0.016)
						P	0.0016	0.0011	0.014	0.0085	0.047	0.032	0.052	0.23	0.62
2	27584444	rs1260326	GCKR	2hGlu	T/C	Effect (SE)	0.0059 (0.019)	0.021 (0.020)	0.039 (0.019)	-0.0091 (0.020)	-0.0085 (0.020)	-0.0068 (0.021)	-0.0087 (0.020)	-0.014 (0.020)	0.056 (0.020)
						P	0.76	0.29	0.041	0.65	0.67	0.74	0.67	0.48	0.0051
3	124565088	rs11717195	ADCY5	2hGlu	T/C	Effect (SE)	-0.024 (0.018)	-0.019 (0.018)	-0.026 (0.018)	-0.010 (0.018)	0.017 (0.018)	-0.0026 (0.019)	0.0044 (0.018)	0.025 (0.018)	-0.016 (0.018)
						P	0.17	0.3	0.14	0.57	0.34	0.89	0.81	0.18	0.38
10	114798892	rs12243326	TCF7L2	2hGlu	C/T	Effect (SE)	-0.065 (0.024)	-0.061 (0.026)	-0.041 (0.024)	-0.065 (0.026)	-0.042 (0.026)	-0.085 (0.027)	-0.046 (0.026)	-0.059 (0.027)	0.039 (0.026)
						P	0.007	0.018	0.087	0.012	0.11	0.0016	0.075	0.027	0.13
15	60126089	rs17271305	FAM148B/VPS13C/C2CD4A/B	2hGlu	G/A	Effect (SE)	0.051 (0.020)	0.055 (0.021)	0.049 (0.020)	0.038 (0.022)	0.040 (0.021)	0.021 (0.022)	0.045 (0.021)	0.031 (0.022)	-0.022 (0.021)
						P	0.011	0.01	0.015	0.077	0.064	0.35	0.034	0.15	0.29
19	50872024	rs10423928	GIPR	2hGlu	A/T	Effect (SE)	-0.055 (0.032)	-0.044 (0.033)	-0.015 (0.032)	-0.11 (0.034)	-0.11 (0.034)	-0.11 (0.035)	-0.13 (0.034)	-0.11 (0.035)	0.076 (0.034)
						P	0.082	0.18	0.64	0.0016	0.00084	0.00096	0.00021	0.0012	0.026
1	120319482	rs10923931	NOTCH2	T2D	T/G	Effect (SE)	-0.012 (0.022)	-0.017 (0.023)	-0.019 (0.022)	0.0072 (0.023)	0.0084 (0.023)	-0.0054 (0.023)	0.011 (0.023)	-0.0015 (0.023)	-0.0042 (0.023)
						P	0.57	0.45	0.4	0.75	0.71	0.82	0.62	0.95	0.85
1	212221342	rs2075423	PROX1	T2D	G/T	Effect (SE)	-0.031 (0.014)	-0.033 (0.015)	-0.027 (0.015)	-0.024 (0.015)	-0.015 (0.015)	-0.019 (0.015)	-0.012 (0.015)	-0.011 (0.015)	0.0050 (0.015)
						P	0.03	0.027	0.064	0.11	0.32	0.21	0.44	0.46	0.74
2	27594741	rs780094	GCKR	T2D	C/T	Effect (SE)	0.0022 (0.015)	-0.0060 (0.015)	-0.026 (0.015)	0.014 (0.015)	0.013 (0.015)	0.027 (0.015)	0.016 (0.015)	0.025 (0.015)	-0.047 (0.016)
						P	0.88	0.69	0.073	0.34	0.39	0.083	0.27	0.1	0.0028
2	43543534	rs10203174	THADA	T2D	C/T	Effect (SE)	0.015 (0.025)	0.024 (0.027)	0.017 (0.026)	-0.016 (0.027)	-0.019 (0.027)	-0.026 (0.028)	-0.013 (0.027)	-0.030 (0.027)	0.0091 (0.027)
						P	0.57	0.36	0.51	0.56	0.47	0.35	0.63	0.27	0.74
2	60422249	rs243088	BCL11A	T2D	T/A	Effect (SE)	0.024 (0.014)	0.032 (0.015)	0.031 (0.014)	0.014 (0.015)	0.0011 (0.014)	0.016 (0.015)	0.00056 (0.015)	0.0096 (0.015)	0.0077 (0.015)
						P	0.087	0.026	0.031	0.35	0.94	0.29	0.97	0.51	0.6
2	161054693	rs7569522	RBMS1	T2D	A/G	Effect (SE)	0.020 (0.014)	0.015 (0.015)	0.0013 (0.015)	0.015 (0.015)	0.0024 (0.015)	0.0069 (0.015)	0.015 (0.015)	0.0056 (0.015)	-0.031 (0.016)
						P	0.16	0.32	0.93	0.31	0.87	0.65	0.3	0.71	0.046
2	165210095	rs3923113	GRB14	T2D	A/C	Effect (SE)	0.020 (0.015)	0.0067 (0.015)	-0.0068 (0.015)	0.024 (0.016)	0.021 (0.015)	0.022 (0.016)	0.026 (0.015)	0.023 (0.016)	-0.038 (0.015)
						P	0.17	0.66	0.65	0.12	0.18	0.17	0.094	0.14	0.015
2	226801829	rs2943640	IRS1	T2D	C/A	Effect (SE)	0.027 (0.014)	0.0028 (0.015)	-0.020 (0.015)	0.046 (0.015)	0.044 (0.015)	0.053 (0.015)	0.053 (0.015)	0.060 (0.015)	-0.068 (0.015)
						P	0.066	0.85	0.17	0.0025	0.003	0.00059	0.00041	9.5e-05	5.27e-06
3	12368125	rs1801282	PPARG	T2D	C/G	Effect (SE)	0.024 (0.020)	0.011 (0.020)	-0.013 (0.020)	0.054 (0.020)	0.057 (0.020)	0.056 (0.021)	0.058 (0.020)	0.060 (0.021)	-0.063 (0.020)
						P	0.22	0.6	0.53	0.0082	0.005	0.007	0.0044	0.0039	0.0019
3	23429794	rs1496653	UBE2E2	T2D	A/G	Effect (SE)	-0.037 (0.016)	-0.028 (0.017)	-0.027 (0.016)	-0.024 (0.017)	-0.013 (0.016)	-0.013 (0.017)	-0.021 (0.016)	-0.0057 (0.017)	0.018 (0.017)
						P	0.02	0.091	0.094	0.14	0.43	0.43	0.21	0.73	0.27
3	64065403	rs12497268	PSMD6	T2D	G/C	Effect (SE)	0.027 (0.018)	0.029 (0.019)	0.013 (0.018)	0.025 (0.018)	0.021 (0.018)	0.034 (0.019)	0.024 (0.018)	0.023 (0.019)	-0.028 (0.018)
						P	0.13	0.12	0.47	0.17	0.25	0.069	0.18	0.21	0.13
3	64680405	rs6795735	ADAMTS9	T2D	C/T	Effect (SE)	-0.0017 (0.014)	-0.0029 (0.015)	0.0030 (0.014)	-0.018 (0.015)	-0.020 (0.015)	-0.023 (0.015)	-0.027 (0.015)	-0.024 (0.015)	0.022 (0.016)
						P	0.9	0.84	0.84	0.23	0.17	0.14	0.068	0.12	0.16
3	124565088	rs11717195	ADCY5	T2D	T/C	Effect (SE)	-0.024 (0.018)	-0.019 (0.018)	-0.026 (0.018)	-0.010 (0.018)	0.017 (0.018)	-0.0026 (0.019)	0.0044 (0.018)	0.025 (0.018)	-0.016 (0.018)
						P	0.17	0.3	0.14	0.57	0.34	0.89	0.81	0.18	0.38
3	186994381	rs4402960	IGF2BP2	T2D	T/G	Effect (SE)	-0.049 (0.015)	-0.052 (0.016)	-0.039 (0.015)	-0.043 (0.016)	-0.032 (0.016)	-0.035 (0.016)	-0.033 (0.016)	-0.018 (0.016)	0.016 (0.016)
						P	0.0013	0.00089	0.011	0.0068	0.041	0.032	0.037	0.26	0.32
3	188096103	rs17301514	ST64GAL1	T2D	A/G	Effect (SE)	-0.011 (0.021)	-0.0093 (0.022)	-0.017 (0.021)	-0.021 (0.022)	-0.023 (0.021)	-0.013 (0.022)	-0.020 (0.021)	-0.0060 (0.022)	-0.013 (0.022)
						P	0.59	0.67	0.43	0.33	0.29	0.54	0.35	0.78	0.56
4	1283245	rs6819243	MAEA	T2D	T/C	Effect (SE)	-0.052 (0.037)	-0.062 (0.038)	-0.083 (0.037)	0.026 (0.038)	0.047 (0.038)	0.022 (0.038)	0.042 (0.038)	0.057 (0.038)	-0.076 (0.039)
						P	0.16	0.1	0.025	0.49	0.21	0.56	0.27	0.14	0.052
4	6340887	rs4458523	WFS1	T2D	G/T	Effect (SE)	0.00048 (0.014)	0.0045 (0.015)	-0.0071 (0.014)	0.0092 (0.015)	0.017 (0.015)	0.0065 (0.015)	0.021 (0.015)	0.014 (0.015)	-0.013 (0.015)
						P	0.97	0.76	0.62	0.53	0.25	0.67	0.15	0.36	0.37
5	55842508	rs459193	ANKRD55	T2D	G/A	Effect (SE)	0.032 (0.015)	0.010 (0.016)	-0.012 (0.016)	0.062 (0.016)	0.071 (0.016)	0.079 (0.016)	0.061 (0.016)	0.081 (0.016)	-0.074 (0.016)
						P	0.041	0.52	0.45	9.31e-05	6.64e-06	1.11e-06	0.00011	3.8e-07	3.59e-06
5	76463067	rs6878122	ZBED3	T2D	G/A	Effect (SE)	-0.018 (0.018)	-0.022 (0.018)	-0.023 (0.018)	0.0030 (0.018)	0.017 (0.018)	0.0069 (0.019)	0.015 (0.018)	0.020 (0.018)	-0.019 (0.019)
						P	0.29	0.23	0.19	0.87	0.36	0.71	0.4	0.28	0.32
6	20787688	rs7756992	CDKAL1	T2D	G/A	Effect (SE)	-0.11 (0.015)	-0.11 (0.016)	-0.094 (0.015)	-0.10 (0.016)	-0.084 (0.016)	-0.067 (0.016)	-0.086 (0.016)	-0.044 (0.016)	0.020 (0.017)
						P	3.07e-13	7.6e-12	1.38e-09	2.65e-10	1.19e-07	4.16e-05	8.34e-08	0.0071	0.23
6	38285645	rs4299828	ZFAND3	T2D	A/G	Effect (SE)	-0.0016 (0.018)	0.010 (0.018)	0.016 (0.018)	-0.0044 (0.018)	-0.012 (0.018)	-0.014 (0.019)	-0.013 (0.018)	-0.021 (0.019)	0.020 (0.018)
						P	0.93	0.58	0.36	0.81	0.52	0.45	0.47	0.25	0.27
6	39412189	rs3734621	KCNK16	T2D	C/A	Effect (SE)	-0.049 (0.040)	-0.041 (0.042)	-0.045 (0.040)	-0.017 (0.041)	-0.0066 (0.041)	0.0065 (0.042)	-0.018 (0.041)	0.0052 (0.042)	0.00052 (0.042)
						P	0.22	0.33	0.27	0.68	0.87	0.88	0.66	0.9	0.99
7	14864807	rs17168486	DGKB	T2D	T/C	Effect (SE)	-0.019 (0.019)	-0.019 (0.019)	-0.026 (0.019)	-0.0085 (0.019)	0.0067 (0.019)	-0.012 (0.020)	0.0017 (0.019)	-0.0039 (0.019)	-0.0089 (0.019)
						P	0.3	0.32	0.17	0.66	0.72	0.53	0.93	0.84	0.65
7	15019385	rs6960043	DGKB_secondary	T2D	C/T	Effect (SE)	-0.034 (0.014)	-0.028 (0.014)	-0.026 (0.014)	-0.024 (0.015)	-0.015 (0.014)	-0.013 (0.015)	-0.0050 (0.014)	-0.0042 (0.015)	0.0048 (0.015)
						P	0.014	0.054	0.069	0.098	0.3	0.38	0.73	0.78	0.75
7	28162938	rs849135	JAZF1	T2D	G/A	Effect (SE)	-0.0018 (0.014)	-0.011 (0.015)	-0.027 (0.014)	0.012 (0.015)	0.016 (0.015)	0.011 (0.015)	0.0075 (0.015)	0.020 (0.015)	-0.028 (0.015)
						P	0.9	0.46	0.055	0.43	0.28	0.47	0.61	0.18	0.067
7	44211888	rs10278336	GCK	T2D	A/G	Effect (SE)	-0.070 (0.016)	-0.074 (0.016)	-0.060 (0.016)	-0.061 (0.016)	-0.045 (0.016)	-0.062 (0.017)	-0.043 (0.016)	-0.043 (0.016)	0.022 (0.016)
						P	8.44e-06	4.59e-06	0.00016	0.00014	0.0054	0.00017	0.0078	0.0081	0.19
7	126784073	rs17867832	GCC1	T2D	T/G	Effect (SE)	0.023 (0.027)	0.0083 (0.028)	0.011 (0.027)	0.016 (0.028)	-0.00045 (0.027)	0.032 (0.028)	-0.0042 (0.027)	0.023 (0.028)	-0.011 (0.028)
						P	0.38	0.76	0.69	0.57	0.99	0.26	0.88	0.41	0.69
7	130088229	rs13233731	KLF14	T2D	G/A	Effect (SE)	-0.015 (0.014)	-0.022 (0.014)	-0.029 (0.014)	-0.021 (0.015)	-0.0061 (0.014)	-0.0088 (0.015)	-0.014 (0.015)	0.0039 (0.015)	-0.013 (0.014)
						P	0.28	0.13	0.042	0.14	0.67	0.55	0.32	0.79	0.37
8	41638405	rs516946	ANK1	T2D	C/T	Effect (SE)	-0.043 (0.017)	-0.044 (0.017)	-0.037 (0.017)	-0.038 (0.018)	-0.031 (0.017)	-0.038 (0.018)	-0.029 (0.017)	-0.026 (0.018)	0.0041 (0.017)
						P	0.0099	0.01	0.027	0.032	0.078	0.034	0.099	0.14	0.82
8	96006678	rs7845219	TP53INP1	T2D	T/C	Effect (SE)	-0.0067 (0.014)	-0.0043 (0.014)	0.0053 (0.014)	-0.023 (0.015)	-0.022 (0.014)	-0.028 (0.015)	-0.025 (0.014)	-0.031 (0.015)	0.023 (0.015)
						P	0.63	0.76	0.71	0.12	0.13	0.06	0.085	0.037	0.13
8	118254206	rs3802177	SLC30A8	T2D	G/A	Effect (SE)	-0.067 (0.015)	-0.062 (0.016)	-0.060 (0.015)	-0.059 (0.016)	-0.041 (0.016)	-0.036 (0.016)	-0.034 (0.016)	-0.016 (0.016)	0.0027 (0.016)
						P	1.05e-05	8.82e-05	8.66e-05	0.00018	0.0092	0.022	0.029	0.3	0.86
9	4282083	rs10758593	GLIS3	T2D	A/G	Effect (SE)	-0.030 (0.014)	-0.032 (0.015)	-0.024 (0.014)	-0.026 (0.015)	-0.017 (0.014)	-0.020 (0.015)	-0.024 (0.014)	-0.012 (0.015)	0.010 (0.015)
						P	0.036	0.029	0.098	0.074	0.23	0.17	0.098	0.42	0.49
9	8359533	rs16927668	PTPRD	T2D	T/C	Effect (SE)	-0.020 (0.017)	-0.016 (0.017)	-0.0079 (0.017)	-0.014 (0.018)	-0.023 (0.017)	-0.013 (0.018)	-0.0054 (0.017)	-0.0031 (0.018)	0.011 (0.018)
						P	0.24	0.36	0.64	0.41	0.19	0.46	0.76	0.86	0.53
9	22124094	rs10811661	CDKN2A/B	T2D	T/C	Effect (SE)	-0.068 (0.019)	-0.074 (0.020)	-0.057 (0.019)	-0.079 (0.020)	-0.079 (0.019)	-0.074 (0.020)	-0.079 (0.020)	-0.061 (0.020)	0.034 (0.020)
						P	0.00038	0.00019	0.0032	5.7e-05	5.52e-05	0.00025	5e-05	0.002	0.089
9	22041670	rs944801	CDKN2A/B_secondary	T2D	C/G	Effect (SE)	-0.036 (0.014)	-0.040 (0.015)	-0.038 (0.014)	-0.022 (0.015)	-0.013 (0.015)	-0.0044 (0.015)	-0.013 (0.015)	0.0085 (0.015)	-0.0046 (0.015)
						P	0.01	0.0056	0.0077	0.14	0.39	0.77	0.37	0.57	0.76
9	81095410	rs17791513	TLE4	T2D	A/G	Effect (SE)	-0.042 (0.024)	-0.049 (0.024)	-0.041 (0.024)	-0.034 (0.024)	-0.043 (0.024)	-0.039 (0.025)	-0.035 (0.024)	-0.028 (0.024)	-0.0027 (0.024)
						P	0.078	0.04	0.081	0.16	0.074	0.11	0.15	0.25	0.91
9	83498768	rs2796441	TLE1	T2D	G/A	Effect (SE)	0.0052 (0.015)	0.021 (0.016)	0.015 (0.015)	-0.0052 (0.016)	-0.013 (0.016)	-0.0013 (0.016)	-0.0032 (0.016)	-0.00098 (0.016)	0.013 (0.016)
						P	0.73	0.18	0.31	0.74	0.41	0.94	0.84	0.95	0.4
10	12347900	rs11257655	CDC123/CAMK1D	T2D	T/C	Effect (SE)	-0.045 (0.017)	-0.040 (0.017)	-0.041 (0.017)	-0.048 (0.017)	-0.049 (0.017)	-0.026 (0.018)	-0.049 (0.017)	-0.020 (0.018)	-0.0016 (0.017)
						P	0.0084	0.022	0.018	0.0056	0.005	0.15	0.0044	0.26	0.93
10	70535348	rs12242953	VPS26A	T2D	G/A	Effect (SE)	-0.039 (0.032)	-0.046 (0.033)	-0.028 (0.032)	-0.046 (0.033)	-0.028 (0.033)	-0.042 (0.034)	-0.022 (0.033)	-0.034 (0.034)	0.027 (0.033)
						P	0.21	0.16	0.38	0.17	0.39	0.22	0.5	0.31	0.42
10	80612637	rs12571751	ZMIZ1	T2D	A/G	Effect (SE)	0.0028 (0.014)	-0.0030 (0.014)	-0.0031 (0.014)	0.0095 (0.014)	0.012 (0.014)	0.0098 (0.015)	0.014 (0.014)	0.016 (0.015)	-0.012 (0.014)
						P	0.84	0.84	0.82	0.51	0.39	0.51	0.31	0.28	0.42
10	94452862	rs1111875	HHEX/IDE	T2D	C/T	Effect (SE)	-0.11 (0.014)	-0.10 (0.015)	-0.080 (0.014)	-0.11 (0.015)	-0.099 (0.015)	-0.086 (0.015)	-0.095 (0.015)	-0.069 (0.015)	0.026 (0.015)
						P	4.04e-14	1.31e-12	2e-08	6.24e-15	1.43e-11	1.17e-08	7.5e-11	3.63e-06	0.077
10	114748339	rs7903146	TCF7L2	T2D	T/C	Effect (SE)	-0.086 (0.017)	-0.086 (0.017)	-0.066 (0.017)	-0.077 (0.017)	-0.056 (0.017)	-0.085 (0.018)	-0.054 (0.017)	-0.052 (0.018)	0.023 (0.018)
						P	2.31e-07	5.51e-07	7.99e-05	9.05e-06	0.0011	1.52e-06	0.0017	0.0029	0.2
11	1653425	rs2334499	DUSP8	T2D	T/C	Effect (SE)	-0.030 (0.014)	-0.026 (0.015)	-0.025 (0.015)	-0.021 (0.015)	-0.0058 (0.015)	-0.012 (0.015)	-0.0069 (0.015)	-0.0071 (0.015)	0.0018 (0.015)
						P	0.04	0.077	0.081	0.16	0.69	0.42	0.64	0.64	0.9
11	2803645	rs163184	KCNQ1	T2D	G/T	Effect (SE)	-0.038 (0.015)	-0.037 (0.015)	-0.030 (0.015)	-0.054 (0.015)	-0.043 (0.015)	-0.045 (0.015)	-0.053 (0.015)	-0.040 (0.015)	0.011 (0.015)
						P	0.0098	0.014	0.039	0.00036	0.0037	0.0033	0.00042	0.0086	0.46
11	2648076	rs231361	KCNQ1_secondary	T2D	A/G	Effect (SE)	-0.018 (0.016)	-0.024 (0.017)	-0.037 (0.017)	-0.011 (0.017)	-0.0018 (0.017)	0.0093 (0.017)	-0.0022 (0.017)	0.023 (0.017)	-0.039 (0.017)
						P	0.26	0.15	0.026	0.52	0.92	0.59	0.9	0.17	0.021
11	17365206	rs5215	KCNJ11	T2D	C/T	Effect (SE)	-0.056 (0.014)	-0.054 (0.015)	-0.044 (0.014)	-0.068 (0.015)	-0.059 (0.015)	-0.064 (0.015)	-0.052 (0.015)	-0.050 (0.015)	0.023 (0.015)
						P	8.21e-05	0.0002	0.0023	3.66e-06	5.04e-05	2.38e-05	0.00041	0.00083	0.12
11	72110746	rs1552224	ARAP1 (CENTD2)	T2D	A/C	Effect (SE)	-0.074 (0.018)	-0.057 (0.018)	-0.047 (0.018)	-0.079 (0.019)	-0.064 (0.018)	-0.063 (0.019)	-0.074 (0.019)	-0.039 (0.019)	0.026 (0.019)
						P	4.03e-05	0.0021	0.009	2e-05	0.00052	0.00082	7.19e-05	0.035	0.16
11	92348358	rs10830963	MTNR1B	T2D	G/C	Effect (SE)	-0.17 (0.016)	-0.19 (0.016)	-0.19 (0.016)	-0.12 (0.016)	-0.089 (0.016)	-0.057 (0.017)	-0.085 (0.016)	-0.020 (0.017)	-0.021 (0.016)
						P	6.71e-28	4.13e-30	1.04e-31	2.68e-14	3.38e-08	0.00062	2.04e-07	0.23	0.21
12	4244634	rs11063069	CCND2	T2D	G/A	Effect (SE)	0.0071 (0.018)	0.0064 (0.018)	-0.0075 (0.018)	0.042 (0.018)	0.042 (0.018)	0.047 (0.019)	0.037 (0.018)	0.053 (0.018)	-0.046 (0.018)
						P	0.69	0.72	0.67	0.02	0.02	0.011	0.039	0.004	0.012
12	27856417	rs10842994	KLHDC5	T2D	C/T	Effect (SE)	-0.021 (0.017)	-0.028 (0.018)	-0.027 (0.017)	-0.034 (0.018)	-0.039 (0.018)	-0.034 (0.018)	-0.030 (0.018)	-0.027 (0.018)	-0.0079 (0.018)
						P	0.22	0.12	0.12	0.059	0.032	0.069	0.099	0.14	0.66
12	64498585	rs2261181	HMGA2	T2D	T/C	Effect (SE)	0.018 (0.025)	0.020 (0.026)	0.0082 (0.026)	0.018 (0.027)	0.023 (0.027)	0.024 (0.027)	0.0066 (0.027)	0.022 (0.027)	-0.016 (0.026)
						P	0.48	0.45	0.75	0.51	0.38	0.38	0.8	0.42	0.54
12	69719560	rs7955901	TSPAN8/LGR5	T2D	C/T	Effect (SE)	-0.016 (0.014)	-0.013 (0.015)	-0.012 (0.014)	-0.0034 (0.015)	0.0040 (0.015)	-0.016 (0.015)	-0.0045 (0.015)	-0.013 (0.015)	0.016 (0.015)
						P	0.26	0.37	0.4	0.82	0.79	0.3	0.76	0.39	0.3
12	119911284	rs12427353	HNF1A (TCF1)	T2D	G/C	Effect (SE)	-0.051 (0.017)	-0.044 (0.018)	-0.045 (0.017)	-0.063 (0.018)	-0.075 (0.018)	-0.038 (0.018)	-0.058 (0.018)	-0.023 (0.018)	0.0096 (0.018)
						P	0.0029	0.015	0.009	0.00043	2.44e-05	0.037	0.0011	0.2	0.59
13	79615157	rs1359790	SPRY2	T2D	G/A	Effect (SE)	-0.019 (0.015)	-0.0033 (0.016)	0.017 (0.015)	-0.032 (0.016)	-0.035 (0.016)	-0.034 (0.016)	-0.031 (0.016)	-0.035 (0.016)	0.050 (0.016)
						P	0.22	0.83	0.28	0.048	0.028	0.034	0.047	0.032	0.0015
15	60170447	rs4502156	C2CD4A	T2D	T/C	Effect (SE)	-0.092 (0.014)	-0.092 (0.015)	-0.089 (0.014)	-0.058 (0.015)	-0.039 (0.015)	0.0035 (0.015)	-0.045 (0.015)	0.012 (0.015)	-0.0073 (0.015)
						P	1.14e-10	4.23e-10	5.61e-10	7.92e-05	0.0083	0.82	0.0021	0.42	0.62
15	75619817	rs7177055	HMG20A	T2D	A/G	Effect (SE)	0.0091 (0.015)	0.0058 (0.016)	-0.0043 (0.015)	0.00030 (0.016)	-0.010 (0.016)	-0.0022 (0.016)	0.00028 (0.016)	0.0027 (0.016)	-0.019 (0.017)
						P	0.55	0.71	0.78	0.99	0.51	0.89	0.99	0.87	0.25
15	78219277	rs11634397	ZFAND6	T2D	G/A	Effect (SE)	0.0032 (0.015)	0.0021 (0.016)	0.0087 (0.015)	0.0033 (0.016)	-0.0034 (0.016)	-0.0092 (0.016)	-0.00025 (0.016)	-0.0099 (0.016)	0.013 (0.016)
						P	0.83	0.89	0.57	0.83	0.83	0.57	0.99	0.53	0.39
15	88146339	rs2007084	AP3S2	T2D	G/A	Effect (SE)	-0.031 (0.031)	-0.020 (0.031)	-0.022 (0.031)	-0.027 (0.031)	-0.039 (0.031)	-0.014 (0.032)	-0.039 (0.031)	-0.012 (0.032)	0.019 (0.031)
						P	0.31	0.52	0.48	0.39	0.21	0.66	0.21	0.71	0.54
15	89345080	rs12899811	PRC1	T2D	G/A	Effect (SE)	-0.037 (0.015)	-0.029 (0.016)	-0.026 (0.015)	-0.021 (0.016)	-0.018 (0.016)	-0.027 (0.016)	-0.013 (0.016)	-0.017 (0.016)	0.0026 (0.016)
						P	0.013	0.06	0.084	0.18	0.24	0.094	0.42	0.28	0.87
16	52376670	rs9936385	FTO	T2D	C/T	Effect (SE)	-0.016 (0.014)	-0.0082 (0.015)	0.0030 (0.015)	-0.026 (0.015)	-0.036 (0.015)	-0.026 (0.015)	-0.029 (0.015)	-0.031 (0.015)	0.024 (0.016)
						P	0.27	0.58	0.84	0.09	0.015	0.094	0.052	0.044	0.13
16	73804746	rs7202877	BCAR1	T2D	T/G	Effect (SE)	-0.062 (0.022)	-0.068 (0.023)	-0.069 (0.022)	-0.024 (0.023)	-0.0022 (0.023)	-0.016 (0.024)	0.0061 (0.023)	0.0077 (0.023)	-0.023 (0.024)
						P	0.0053	0.0029	0.0021	0.29	0.92	0.49	0.79	0.74	0.35
17	2245724	rs2447090	SRR	T2D	A/G	Effect (SE)	0.0081 (0.015)	0.013 (0.015)	0.014 (0.015)	0.0061 (0.015)	0.0014 (0.015)	0.0026 (0.016)	0.0034 (0.015)	0.0056 (0.015)	0.0041 (0.015)
						P	0.58	0.39	0.35	0.69	0.93	0.87	0.82	0.72	0.79
17	33176494	rs11651052	HNF1B (TCF2)	T2D	A/G	Effect (SE)	-0.0016 (0.020)	-0.0038 (0.020)	-0.0062 (0.020)	-0.0028 (0.020)	-0.0035 (0.020)	-0.0042 (0.021)	0.0033 (0.020)	0.0058 (0.020)	-0.011 (0.020)
						P	0.94	0.85	0.76	0.89	0.86	0.84	0.87	0.78	0.6
18	56035730	rs12970134	MC4R	T2D	A/G	Effect (SE)	0.011 (0.017)	0.014 (0.017)	0.022 (0.017)	0.022 (0.017)	0.012 (0.017)	0.0029 (0.018)	0.0018 (0.017)	0.0011 (0.018)	0.017 (0.017)
						P	0.52	0.4	0.18	0.21	0.51	0.87	0.92	0.95	0.31
18	56200172	rs11873305	MC4R_secondary	T2D	A/C	Effect (SE)	-0.016 (0.043)	-0.022 (0.045)	-0.047 (0.044)	0.022 (0.044)	0.030 (0.044)	0.036 (0.046)	0.012 (0.044)	0.042 (0.045)	-0.068 (0.045)
						P	0.71	0.62	0.28	0.63	0.49	0.42	0.78	0.35	0.13
19	19268718	rs10401969	CILP2	T2D	C/T	Effect (SE)	0.027 (0.028)	0.0055 (0.029)	-0.028 (0.028)	0.039 (0.029)	0.030 (0.029)	0.036 (0.030)	0.032 (0.029)	0.039 (0.029)	-0.090 (0.029)
						P	0.34	0.85	0.32	0.17	0.29	0.22	0.27	0.18	0.002
19	38601550	rs8182584	PEPD	T2D	T/G	Effect (SE)	0.016 (0.015)	0.011 (0.015)	0.011 (0.015)	0.029 (0.015)	0.022 (0.015)	0.019 (0.015)	0.024 (0.015)	0.017 (0.015)	-0.012 (0.016)
						P	0.26	0.48	0.46	0.051	0.14	0.23	0.11	0.27	0.44
19	50850353	rs8108269	GIPR	T2D	G/T	Effect (SE)	-0.068 (0.016)	-0.068 (0.017)	-0.051 (0.016)	-0.058 (0.016)	-0.058 (0.016)	-0.053 (0.017)	-0.051 (0.016)	-0.041 (0.017)	0.026 (0.017)
						P	1.88e-05	4.2e-05	0.0017	0.00041	0.00037	0.0015	0.0016	0.014	0.13
20	42422681	rs4812829	HNF4A	T2D	A/G	Effect (SE)	-0.014 (0.018)	-0.025 (0.019)	-0.030 (0.018)	-0.018 (0.019)	-0.025 (0.019)	-0.021 (0.019)	-0.022 (0.019)	-0.0067 (0.019)	-0.0068 (0.019)
						P	0.43	0.19	0.11	0.33	0.18	0.29	0.25	0.72	0.72
2hGlu = 2 hour plasma glucose. BMI = body mass index. Fasting Pro-insulin_adjFG = fasting proinsulin adjusted for fasting plasma glucose. FGlu = fasting plasma glucose. FGluadjBMI = fasting plasma glucose adjusted for BMI. FIns = fasting plasma insulin. FInsadjBMI = fasting plasma insulin adjusted for BMI. T2D = type 2 diabetes. WC = waist circumference. WHR = waist-hip ratio.
