# Supplementary material for: A Central Role for GRB10 in Regulation of Islet Function in Man
Source: PLoS Genet. 2014 Apr 3;10(4):e1004235. doi: 10.1371/journal.pgen.1004235 (PMC3974640; doi:10.1371/journal.pgen.1004235)
Supplement: Table S4 — Odds ratios for GRB10 rs933360 for risk of T2D in the MPP study. (XLS) [file pgen.1004235.s012.xls]

## Sheet: Tab S4
Table S4. Odds ratios for GRB10 rs933360 for risk of T2D in the MPP study.
Group	Controls (N)	Incident cases (N)	OR (95 % CI)	p	OR (95 % CI) *	p*
All	14078	2637	0.998 (0.932-1.068)	0.9	0.987 (0.920-1.058)	0.7
Men	8676	1997	0.965 (0.891-1.045)	0.4	0.961 (0.886-1.043)	0.3
Women	5402	640	1.093 (0.957-1.249)	0.2	1.066 (0.930-1.222)	0.4
Logistic regression adjusted for age, sex and BMI when applicable, as well as participation period and interaction term (participation period x sex) (Lyssenko et al., 2008).
* BMI-adjusted
