# Supplementary material for: A Central Role for GRB10 in Regulation of Islet Function in Man
Source: PLoS Genet. 2014 Apr 3;10(4):e1004235. doi: 10.1371/journal.pgen.1004235 (PMC3974640; doi:10.1371/journal.pgen.1004235)
Supplement: Table S5 — (A) Descriptive statistics for the Botnia-PPP cohort. (B) Association between GRB10 rs933360 and glucagon levels in the Botnia-PPP cohort. (XLS) [file pgen.1004235.s013.xls]

## Sheet: Tab S5
Table S5A. Descriptive statistics for the Botnia-PPP cohort.
	All		Men		Women		Normoglycemic		Hyperglycemic
	N		N		N		N		N
N (m/w)	2154 (46.4%) / 2488 (53.6%)		2154 (100%) / –		– / 2488 (100%)		1430 (45.6%) / 1709 (54.4%)		724 (48.2%) / 779 (51.8%)
Age (years)	4642	47.9 ± 15.2	2154	47.9 ± 15.2	2488	47.9 ± 15.2	3139	46.3 ± 15.2	1503	51.3 ± 14.5
BMI (kg/m2)	4641	26.2 ± 4.3	2154	26.7 ± 3.8	2487	25.9 ± 4.7	3138	25.8 ± 4.0	1503	27.2 ± 4.7
Fasting glucose (mmol/l)	4642	5.3 ± 0.6	2154	5.3 ± 0.6	2488	5.2 ± 0.6	3139	5.0 ± 0.4	1503	5.8 ± 0.4
2 h glucose (mmol/l)	4611	5.2 ± 1.6	2139	5.1 ± 1.6	2472	5.3 ± 1.5	3119	4.8 ± 1.2	1492	6.0 ± 1.8
Fasting insulin (mU/l)	4574	5.3 (3.7-7.8)	2126	5.6 (3.7-8.1)	2448	5.1 (3.7-7.6)	3100	5.0 (3.5-7.3)	1474	6.4 (4.4-9.0)
2h insulin (mU/l)	4444	23.5 (13.8-39.5)	2076	21.3 (11.4-37.2)	2368	25.4 (16.0-40.9)	3006	21.8 (13.1-35.5)	1438	28.0 (15.8-48.9)
Fasting glucagon (pg/ml)	2833	69 (56-83)	1342	73 (60-89)	1491	65 (53-78)	2080	68 (56-82)	753	70 (57-87)
2hr glucagon (pg/ml)	2750	64 (52-77)	1311	62 (51-75)	1439	65 (52-79)	2018	63 (52-77)	732	64 (51-78)
Data given as mean ± SD, or median (IQR) if not normally distributed.
Table S5B. Association between GRB10 rs933360 and glucagon levels in the Botnia-PPP cohort.
		Fasting glucagon			2hr glucagon
		N	Beta (SE)	p	N	Beta (SE)	p
All	All	2596	-0.004 (0.009)	0.635	2559	-0.001 (0.009)	0.915
	Normoglycemic	1919	-0.015 (0.011)	0.149	1888	-0.006 (0.011)	0.561
	Hyperglycemic	677	0.029 (0.019)	0.119	671	0.016 (0.019)	0.410
Men	All	1241	-0.002 (0.013)	0.895	1225	-0.001 (0.013)	0.925
	Normoglycemic	899	-0.013 (0.015)	0.410	888	-0.0002 (0.015)	0.990
	Hyperglycemic	342	0.030 (0.027)	0.278	337	-0.005 (0.026)	0.852
Women	All	1355	-0.004 (0.012)	0.743	1334	-0.002 (0.014)	0.905
	Normoglycemic	1020	-0.015 (0.014)	0.308	1000	-0.013 (0.016)	0.415
	Hyperglycemic	335	0.030 (0.025)	0.219	334	0.036 (0.027)	0.189
Linear regression analysis assuming additive genetic risk model with rs933360 A-allele being the risk allele.
