# Supplementary material for: A Central Role for GRB10 in Regulation of Islet Function in Man
Source: PLoS Genet. 2014 Apr 3;10(4):e1004235. doi: 10.1371/journal.pgen.1004235 (PMC3974640; doi:10.1371/journal.pgen.1004235)
Supplement: Table S6 — GRB10 SNPs associated with fasting and 2 hr glucose levels in 361 non-diabetic individuals from the DGI GWAS study. (XLS) [file pgen.1004235.s014.xls]

## Sheet: Tab S6
Table S6. GRB10 SNPs associated with fasting and 2hr glucose levels in 361 non-diabetic individuals from the DGI GWAS study.									Linkage disequilibrium between GRB10 SNPs.
									L1	L2	D'	LOD	r^2	CIlow	CIhi	Dist
									rs17546062	rs956117	1.0	14.55	1.0	0.85	1.0	579
									rs17546062	rs17546146	1.0	15.44	1.0	0.85	1.0	701
									rs17546062	rs17546202	1.0	14.55	1.0	0.85	1.0	2458
									rs17546062	rs933360	1.0	6.5	0.372	0.7	1.0	33139
									rs17546062	rs7458787	0.69	5.73	0.432	0.44	0.85	41988
									rs17546062	rs17547506	1.0	8.78	0.704	0.73	1.0	42790
									rs17546062	rs17152102	0.692	6.03	0.478	0.45	0.84	42981
									rs17546146	rs17546202	1.0	14.55	1.0	0.85	1.0	1757
									rs17546146	rs933360	1.0	6.5	0.372	0.7	1.0	32438
									rs17546146	rs7458787	0.69	5.73	0.432	0.44	0.85	41287
									rs17546146	rs17547506	1.0	8.78	0.704	0.73	1.0	42089
									rs17546146	rs17152102	0.692	6.03	0.478	0.45	0.84	42280
									rs17546202	rs933360	1.0	6.5	0.372	0.7	1.0	30681
									rs17546202	rs7458787	0.692	6.03	0.478	0.45	0.84	39530
									rs17546202	rs17547506	1.0	8.78	0.704	0.73	1.0	40332
									rs17546202	rs17152102	0.692	6.03	0.478	0.45	0.84	40523
									rs17547506	rs17152102	1.0	8.48	0.704	0.72	1.0	191
									rs2715138	rs4947740	1.0	0.36	0.01	0.06	0.98	7515
									rs2715138	rs17546062	1.0	0.1	0.002	0.04	0.97	31159
									rs2715138	rs956117	1.0	0.1	0.003	0.04	0.97	31738
									rs2715138	rs17546146	1.0	0.1	0.002	0.04	0.97	31860
									rs2715138	rs17546202	1.0	0.1	0.003	0.04	0.97	33617
									rs2715138	rs933360	1.0	0.25	0.007	0.05	0.98	64298
Association results for fasting glucagon levels									rs2715138	rs7458787	1.0	0.11	0.002	0.04	0.97	73147
SNP	EFFECT ALLELE	EFFECT ALLELE FREQ	BETA	SE	P VALUE				rs2715138	rs17547506	1.0	0.07	0.002	0.04	0.97	73949
rs2715138	G	0.97113	0.990308	0.321987	0.0022				rs2715138	rs17152102	1.0	0.1	0.003	0.04	0.97	74140
rs2715139	G	0.968988	0.984734	0.322172	0.0023				rs2715139	rs2715138	1.0	4.28	1.0	0.47	1.0	580
rs4947740	A	0.732645	0.189391	0.0896165	0.034				rs2715139	rs4947740	1.0	0.38	0.011	0.07	0.98	8095
									rs2715139	rs17546062	1.0	0.15	0.004	0.04	0.97	31739
Association results for 2hr glucagon levels									rs2715139	rs956117	1.0	0.16	0.004	0.05	0.97	32318
SNP	EFFECT ALLELE	EFFECT ALLELE FREQ	BETA	SE	P VALUE				rs2715139	rs17546146	1.0	0.15	0.004	0.04	0.97	32440
rs17152102	T	0.776122	0.201806	0.0912656	0.027				rs2715139	rs17546202	1.0	0.16	0.004	0.05	0.97	34197
rs17546146	A	0.790698	0.187576	0.0952161	0.049				rs2715139	rs933360	1.0	0.39	0.011	0.07	0.98	64878
rs17546202	T	0.790708	0.187656	0.09522	0.049				rs2715139	rs7458787	1.0	0.16	0.004	0.05	0.97	73727
rs17547506	C	0.1912	-0.1801	0.098	0.066				rs2715139	rs17547506	1.0	0.11	0.003	0.04	0.97	74529
rs7458787	T	0.776067	0.201933	0.0912716	0.027				rs2715139	rs17152102	1.0	0.16	0.004	0.05	0.97	74720
rs956117	A	0.790688	0.187544	0.0952153	0.049				rs4947740	rs17546062	1.0	1.52	0.06	0.26	1.0	23644
									rs4947740	rs956117	1.0	1.38	0.058	0.23	1.0	24223
Linear regression analysis assuming additive genetic risk model adjustred for age, sex, BMI.									rs4947740	rs17546146	1.0	1.52	0.06	0.26	1.0	24345
									rs4947740	rs17546202	1.0	1.38	0.058	0.23	1.0	26102
									rs4947740	rs933360	0.839	2.23	0.11	0.38	0.96	56783
									rs4947740	rs7458787	1.0	1.13	0.066	0.18	0.99	65632
									rs4947740	rs17547506	1.0	0.51	0.041	0.08	0.98	66434
									rs4947740	rs17152102	1.0	0.77	0.058	0.12	0.99	66625
									rs7458787	rs17547506	1.0	8.48	0.704	0.72	1.0	802
									rs7458787	rs17152102	1.0	13.64	1.0	0.85	1.0	993
									rs933360	rs7458787	1.0	5.9	0.372	0.69	1.0	8849
									rs933360	rs17547506	1.0	4.17	0.262	0.59	1.0	9651
									rs933360	rs17152102	1.0	5.9	0.372	0.69	1.0	9842
									rs956117	rs17546146	1.0	14.55	1.0	0.85	1.0	122
									rs956117	rs17546202	1.0	14.55	1.0	0.85	1.0	1879
									rs956117	rs933360	1.0	6.5	0.372	0.7	1.0	32560
									rs956117	rs7458787	0.692	6.03	0.478	0.45	0.84	41409
									rs956117	rs17547506	1.0	8.78	0.704	0.73	1.0	42211
									rs956117	rs17152102	0.692	6.03	0.478	0.45	0.84	42402
									rs9791817	rs2715139	1.0	1.54	0.068	0.26	1.0	32180
									rs9791817	rs2715138	1.0	1.04	0.045	0.16	0.99	32760
									rs9791817	rs4947740	0.224	0.78	0.048	0.04	0.41	40275
									rs9791817	rs17546062	0.655	0.53	0.024	0.09	0.9	63919
									rs9791817	rs956117	0.655	0.53	0.024	0.09	0.9	64498
									rs9791817	rs17546146	0.655	0.53	0.024	0.09	0.9	64620
									rs9791817	rs17546202	0.655	0.53	0.024	0.09	0.9	66377
									rs9791817	rs933360	0.688	1.45	0.07	0.23	0.89	97058
									rs9791817	rs7458787	0.263	0.04	0.004	0.03	0.84	105907
									rs9791817	rs17547506	0.308	0.06	0.004	0.03	0.85	106709
									rs9791817	rs17152102	0.263	0.04	0.004	0.03	0.84	106900
