# Supplementary material for: A Central Role for GRB10 in Regulation of Islet Function in Man
Source: PLoS Genet. 2014 Apr 3;10(4):e1004235. doi: 10.1371/journal.pgen.1004235 (PMC3974640; doi:10.1371/journal.pgen.1004235)
Supplement: Table S7 — Measurements of allelic imbalance in the 8 heterozygous carriers of GRB10 rs1800504 in human islets. (XLS) [file pgen.1004235.s015.xls]

## Sheet: Tab S7
Table S7. Measurements of allelic imbalance in the 8 heterozygous carriers of GRB10 rs1800504 in human islets.
Islet donor	Seq1	% A2 ± SD	A/G3
20	fw+rv	36.3 ± 2.7	0.57
25	fw+rv	71.6 ± 10.3	2.51
27	fw+rv	58.1 ± 7.2	1.39
28	fw+rv	62.2 ± 10.3	1.64
29	fw+rv	59.1 ± 4.6	1.44
30	fw	35.6 ± 3.5	0.55
33	fw+rv	74.9 ± 10.2	2.99
34	fw+rv	70.1 ± 9.3	2.35
1Sequencing reaction used (fw=forward, rv=reverse)
2Average between measured A gain and G drop relative to 100% standards.
3Corresponding A allele to G allele ratio.
